# Supplementary material for: Metabolomics Profiles Reveal New Insights of Herpes Simplex Virus Type 1 Infection
Source: Int J Mol Sci. 2023 Jan 12;24(2):1521. doi: 10.3390/ijms24021521 (PMC9862159; doi:10.3390/ijms24021521)
Supplement: Supplementary file 1 [file ijms-24-01521-s001.zip]

Archive with 12 entries (12 files):
- Supplementary File S1.xlsx
- Supplementary File S10.xlsx
- Supplementary File S11.xlsx
- Supplementary File S12.xlsx
- Supplementary File S2.xlsx
- Supplementary File S3.xlsx
- Supplementary File S4.xlsx
- Supplementary File S5.xlsx
- Supplementary File S6.xlsx
- Supplementary File S7.xlsx
- Supplementary File S8.xlsx
- Supplementary File S9.xlsx
