# Supplementary material for: Metabolomics Profiles Reveal New Insights of Herpes Simplex Virus Type 1 Infection
Source: Int J Mol Sci. 2023 Jan 12;24(2):1521. doi: 10.3390/ijms24021521 (PMC9862159; doi:10.3390/ijms24021521)
Supplement: Supplementary file 1 [file ijms-24-01521-s001.zip › Supplementary File S11.xlsx]

## Sheet: Sheet1
ID	Description	MetaboliteRatio	BgRatio	enrich_factor	pvalue	qvalue	metaboliteID
ko05231	Choline metabolism in cancer	7.74%	4.14%	1.87	0.00524599	0.886573	1-Palmitoyl-sn-glycero-3-phosphocholine;Choline;DG(16:0;18:2(9Z,12Z);0:0);Glycerophosphocholine;LysoPC(15:0);LysoPC(16:1(9Z));LysoPC(18:0;0:0);LysoPC(18:1(11Z));LysoPC(20:4(5Z,8Z,11Z,14Z);0:0);LysoPC(22:5(4Z,7Z,10Z,13Z,16Z));LysoPC(22:6(4Z,7Z,10Z,13Z,16Z,19Z));Phosphocholine
ko00564	Glycerophospholipid metabolism	7.1%	4.14%	1.72	0.0197902	0.99496	1-Palmitoyl-sn-glycero-3-phosphocholine;Choline;Glycerophosphocholine;LysoPC(15:0);LysoPC(16:1(9Z));LysoPC(18:0;0:0);LysoPC(18:1(11Z));LysoPC(20:4(5Z,8Z,11Z,14Z);0:0);LysoPC(22:5(4Z,7Z,10Z,13Z,16Z));LysoPC(22:6(4Z,7Z,10Z,13Z,16Z,19Z));Phosphocholine
ko00071	Fatty acid degradation	1.94%	0.73%	2.65	0.0529901	0.99496	(S)-Hydroxydecanoyl-CoA;Hexadecanoic acid;Palmitoyl-L-carnitine
ko00740	Riboflavin metabolism	3.87%	2.19%	1.77	0.0737461	0.99496	2,5-Diamino-6-(5-phospho-D-ribitylamino)pyrimidin-4(3H)-one;5-Amino-6-(1-D-ribitylamino)uracil;5-Amino-6-(5'-phosphoribosylamino)uracil;7-Hydroxy-6-methyl-8-ribityllumazine;FAD;Lumichrome
ko04976	Bile secretion	7.1%	5.11%	1.39	0.117463	0.99496	BQ 123;Choline;Dehydroisoandrosterone 3-glucuronide;Deoxycholic acid;Estrone 3-sulfate;Glutathione;Lamivudine;Lithocholate 3-O-glucuronide;Methotrexate;Palmitoyl glucuronide;Taurocholate
ko00240	Pyrimidine metabolism	4.52%	2.92%	1.55	0.117504	0.99496	2'-Deoxy-5-hydroxymethylcytidine-5'-triphosphate;5-Hydroxymethyldeoxycytidylate;CTP;Cytidine monophosphate;Pseudouridine;UDP-glucose;dCMP
ko00052	Galactose metabolism	1.29%	0.49%	2.65	0.141653	0.99496	Raffinose;UDP-glucose
ko00062	Fatty acid elongation	1.29%	0.49%	2.65	0.141653	0.99496	(S)-Hydroxydecanoyl-CoA;Hexadecanoic acid
ko04917	Prolactin signaling pathway	1.29%	0.49%	2.65	0.141653	0.99496	Estradiol-17beta;L-Dopa
ko00565	Ether lipid metabolism	1.94%	0.97%	1.99	0.152736	0.99496	DG(O-18:0;2:0;0:0);Glycerophosphocholine;LysoPC(18:0;0:0)
ko01212	Fatty acid metabolism	1.94%	0.97%	1.99	0.152736	0.99496	(S)-Hydroxydecanoyl-CoA;Hexadecanoic acid;Palmitoyl-L-carnitine
ko00230	Purine metabolism	5.81%	4.38%	1.33	0.19608	0.99496	1-(5-Phospho-D-ribosyl)-5-amino-4-imidazolecarboxylate;5'-Butyrylphosphoinosine;5'-Phosphoribosyl-N-formylglycinamide;ADP-ribose;Adenosine;Guanine;dAMP;dATP;dIMP
ko00380	Tryptophan metabolism	3.23%	2.19%	1.47	0.218356	0.99496	3-Hydroxykynurenamine;3-Methylindole;Indole;Indole-3-acetamide;L-Tryptophan
ko00270	Cysteine and methionine metabolism	2.58%	1.7%	1.52	0.245224	0.99496	Glutathione;L-Aspartate;O-Acetyl-L-serine;S-ADENOSYLHOMOCYSTEINE
ko00010	Glycolysis / Gluconeogenesis	1.29%	0.73%	1.77	0.31898	0.99496	Arbutin;Salicin 6-phosphate
ko00053	Ascorbate and aldarate metabolism	1.29%	0.73%	1.77	0.31898	0.99496	L-(+)-Gulose;UDP-glucose
ko00290	Valine, leucine and isoleucine biosynthesis	1.29%	0.73%	1.77	0.31898	0.99496	Isopropylmaleic acid;L-Isoleucine
ko05204	Chemical carcinogenesis	1.29%	0.73%	1.77	0.31898	0.99496	4-(Methylnitrosamino)-1-(3-pyridyl)-1-butanol glucuronide;Benzenediazonium
ko00524	Neomycin, kanamycin and gentamicin biosynthesis	6.45%	5.6%	1.15	0.352392	0.99496	2-Deoxy-scyllo-inosose;3''-Deamino-3''-hydroxykanamycin B;4'-Oxolividamine;6'''-Deamino-6'''-oxoneomycin C;6'''-Deamino-6'''-oxoparomomycin II;Butirosin A;Gentamicin A;Gentamicin C2b;UDP-N-acetylglucosamine;UDP-glucose
ko01210	2-Oxocarboxylic acid metabolism	6.45%	5.6%	1.15	0.352392	0.99496	(-)-threo-Iso(homo)2-citrate;2,4-Diaminobutyric acid;3-Methylbutyraldehyde oxime;5-Methylthiopentanaldoxime;Desulfoglucotropeolin;Homomethionine;Isopropylmaleic acid;L-Aspartate;L-Isoleucine;L-Tryptophan
ko00260	Glycine, serine and threonine metabolism	2.58%	1.95%	1.33	0.352432	0.99496	2,4-Diaminobutyric acid;Choline;L-Aspartate;L-Tryptophan
ko00280	Valine, leucine and isoleucine degradation	0.65%	0.24%	2.65	0.377129	0.99496	L-Isoleucine
ko00500	Starch and sucrose metabolism	0.65%	0.24%	2.65	0.377129	0.99496	UDP-glucose
ko00561	Glycerolipid metabolism	0.65%	0.24%	2.65	0.377129	0.99496	UDP-glucose
ko05215	Prostate cancer	0.65%	0.24%	2.65	0.377129	0.99496	Estradiol-17beta
ko05224	Breast cancer	0.65%	0.24%	2.65	0.377129	0.99496	Estradiol-17beta
ko00040	Pentose and glucuronate interconversions	1.94%	1.46%	1.33	0.40805	0.99496	D-Xylonate;Palmitoyl glucuronide;UDP-glucose
ko04918	Thyroid hormone synthesis	1.94%	1.46%	1.33	0.40805	0.99496	DG(16:0;18:2(9Z,12Z);0:0);Glutathione;Glutathione, oxidized
ko04978	Mineral absorption	1.94%	1.46%	1.33	0.40805	0.99496	L-Isoleucine;L-Proline;L-Tryptophan
ko00350	Tyrosine metabolism	2.58%	2.19%	1.18	0.459692	0.99496	4-Hydroxyphenylacetaldehyde;L-Dopa;Palmitoyl-L-carnitine;p-Hydroxyphenylacetylglycine
ko00520	Amino sugar and nucleotide sugar metabolism	6.45%	6.08%	1.06	0.481631	0.99496	D-Glucosamine 6-phosphate;GDP-6-deoxy-D-mannose;L-Fucose 1-phosphate;N-Acetylneuraminate;N-Acetylneuraminic Acid;N-Acetylneuraminic acid;UDP-N-acetyl-D-mannosamine;UDP-N-acetylglucosamine;UDP-glucose;Undecaprenyl phosphate alpha-L-Ara4FN
ko02010	ABC transporters	6.45%	6.08%	1.06	0.481631	0.99496	(E)-4-(Trimethylammonio)but-2-enoate;Adenosine;Choline;Colistin;Glutathione;Isomaltotriose;L-Aspartate;L-Isoleucine;L-Proline;Raffinose
ko00523	Polyketide sugar unit biosynthesis	1.29%	0.97%	1.33	0.485223	0.99496	Maltol;dTDP-4-oxo-2,3,6-trideoxy-D-glucose
ko00900	Terpenoid backbone biosynthesis	1.29%	0.97%	1.33	0.485223	0.99496	1-Hydroxy-2-methyl-2-butenyl 4-diphosphate;Farnesylcysteine
ko04924	Renin secretion	1.29%	0.97%	1.33	0.485223	0.99496	Adenosine;Palmitoyl-L-carnitine
ko04929	GnRH secretion	1.29%	0.97%	1.33	0.485223	0.99496	DG(16:0;18:2(9Z,12Z);0:0);Estradiol-17beta
ko05131	Shigellosis	1.29%	0.97%	1.33	0.485223	0.99496	DG(16:0;18:2(9Z,12Z);0:0);L-Isoleucine
ko05143	African trypanosomiasis	1.29%	0.97%	1.33	0.485223	0.99496	DG(16:0;18:2(9Z,12Z);0:0);L-Tryptophan
ko00340	Histidine metabolism	3.23%	2.92%	1.1	0.496457	0.99496	4-Imidazolone-5-propanoate;D-Erythro-imidazole-glycerol-phosphate;Hydantoin-5-propionic acid;L-Aspartate;L-Histidinol phosphate
ko00360	Phenylalanine metabolism	3.23%	2.92%	1.1	0.496457	0.99496	2-Hydroxy-6-oxonona-2,4-diene-1,9-dioate;2-Phenylethanol;Hydrocinnamic acid;m-Coumaric acid;trans-Cinnamic acid
ko01230	Biosynthesis of amino acids	5.81%	5.6%	1.04	0.524077	0.99496	2,4-Diaminobutyric acid;D-Erythro-imidazole-glycerol-phosphate;L-Aspartate;L-Histidinol phosphate;L-Isoleucine;L-Proline;L-Tryptophan;O-Acetyl-L-serine;S-ADENOSYLHOMOCYSTEINE
ko04974	Protein digestion and absorption	3.87%	3.65%	1.06	0.525332	0.99496	Indole;L-Aspartate;L-Isoleucine;L-Proline;L-Tryptophan;p-cresol
ko00830	Retinol metabolism	1.94%	1.7%	1.14	0.53017	0.99496	Vitamin A;all-trans-13,14-dihydroretinol;all-trans-4-Oxoretinoic acid
ko04923	Regulation of lipolysis in adipocytes	1.94%	1.7%	1.14	0.53017	0.99496	Adenosine;DG(16:0;18:2(9Z,12Z);0:0);Palmitoyl-L-carnitine
ko04931	Insulin resistance	1.94%	1.7%	1.14	0.53017	0.99496	D-Glucosamine 6-phosphate;DG(16:0;18:2(9Z,12Z);0:0);UDP-N-acetylglucosamine
ko00140	Steroid hormone biosynthesis	2.58%	2.43%	1.06	0.560148	0.99496	16-Glucuronide-estriol;Allotetrahydrodeoxycorticosterone;Estradiol-17beta;Estrone 3-sulfate
ko00190	Oxidative phosphorylation	0.65%	0.49%	1.33	0.612605	0.99496	Triphosphate
ko00311	Penicillin and cephalosporin biosynthesis	0.65%	0.49%	1.33	0.612605	0.99496	Penicilloic acid
ko00770	Pantothenate and CoA biosynthesis	0.65%	0.49%	1.33	0.612605	0.99496	L-Aspartate
ko00785	Lipoic acid metabolism	0.65%	0.49%	1.33	0.612605	0.99496	Dihydrolipoate
ko01522	Endocrine resistance	0.65%	0.49%	1.33	0.612605	0.99496	Estradiol-17beta
ko04122	Sulfur relay system	0.65%	0.49%	1.33	0.612605	0.99496	O-Acetyl-L-serine
ko04614	Renin-angiotensin system	0.65%	0.49%	1.33	0.612605	0.99496	Angiotensin (5-8)
ko00051	Fructose and mannose metabolism	1.29%	1.22%	1.06	0.623555	0.99496	GDP-6-deoxy-D-mannose;L-Fucose 1-phosphate
ko00410	beta-Alanine metabolism	1.29%	1.22%	1.06	0.623555	0.99496	L-Aspartate;beta-Alanyl-L-lysine
ko00750	Vitamin B6 metabolism	1.29%	1.22%	1.06	0.623555	0.99496	3-Hydroxy-2-methylpyridine-4,5-dicarboxylate;4-Phospho-D-erythronate
ko04915	Estrogen signaling pathway	1.29%	1.22%	1.06	0.623555	0.99496	DG(16:0;18:2(9Z,12Z);0:0);Estradiol-17beta
ko04961	Endocrine and other factor-regulated calcium reabsorption	1.29%	1.22%	1.06	0.623555	0.99496	DG(16:0;18:2(9Z,12Z);0:0);Estradiol-17beta
ko00120	Primary bile acid biosynthesis	1.94%	1.95%	0.99	0.636813	0.99496	25-Hydroxycholesterol;7alpha,12alpha-Dihydroxy-5beta-cholestan-3-one;Taurocholate
ko00983	Drug metabolism - other enzymes	1.94%	1.95%	0.99	0.636813	0.99496	5'-Deoxy-5-fluorocytidine;5-Fluorouridine;Isonicotinoyl-NADP adduct
ko04216	Ferroptosis	1.94%	1.95%	0.99	0.636813	0.99496	Glutathione;Glutathione, oxidized;alpha-Tocopherol
ko04270	Vascular smooth muscle contraction	1.94%	1.95%	0.99	0.636813	0.99496	Adenosine;DG(16:0;18:2(9Z,12Z);0:0);Palmitoyl-L-carnitine
ko05012	Parkinson disease	1.94%	1.95%	0.99	0.636813	0.99496	Adenosine;DG(16:0;18:2(9Z,12Z);0:0);L-Dopa
ko05230	Central carbon metabolism in cancer	2.58%	2.68%	0.96	0.649618	0.99496	L-Aspartate;L-Isoleucine;L-Proline;L-Tryptophan
ko00250	Alanine, aspartate and glutamate metabolism	1.94%	2.19%	0.88	0.725373	0.99496	D-Glucosamine 6-phosphate;L-Aspartate;beta-Citryl-L-glutamate
ko00982	Drug metabolism - cytochrome P450	1.94%	2.19%	0.88	0.725373	0.99496	4-Hydroxy-5-phenyltetrahydro-1,3-oxazin-2-one;Demethylcitalopram;Hydroxytamoxifen
ko04024	cAMP signaling pathway	1.94%	2.19%	0.88	0.725373	0.99496	Adenosine;DG(16:0;18:2(9Z,12Z);0:0);Palmitoyl-L-carnitine
ko04714	Thermogenesis	1.94%	2.19%	0.88	0.725373	0.99496	DG(16:0;18:2(9Z,12Z);0:0);Estradiol-17beta;Palmitoyl-L-carnitine
ko04977	Vitamin digestion and absorption	1.94%	2.19%	0.88	0.725373	0.99496	FAD;Vitamin A;alpha-Tocopherol
ko00970	Aminoacyl-tRNA biosynthesis	2.58%	2.92%	0.88	0.726199	0.99496	L-Aspartate;L-Isoleucine;L-Proline;L-Tryptophan
ko00261	Monobactam biosynthesis	1.29%	1.46%	0.88	0.731308	0.99496	L-Aspartate;Sulfazecin
ko04261	Adrenergic signaling in cardiomyocytes	1.29%	1.46%	0.88	0.731308	0.99496	DG(16:0;18:2(9Z,12Z);0:0);Palmitoyl-L-carnitine
ko04361	Axon regeneration	1.29%	1.46%	0.88	0.731308	0.99496	DG(16:0;18:2(9Z,12Z);0:0);L-Tryptophan
ko04725	Cholinergic synapse	1.29%	1.46%	0.88	0.731308	0.99496	Choline;DG(16:0;18:2(9Z,12Z);0:0)
ko04728	Dopaminergic synapse	1.29%	1.46%	0.88	0.731308	0.99496	DG(16:0;18:2(9Z,12Z);0:0);L-Dopa
ko04928	Parathyroid hormone synthesis, secretion and action	1.29%	1.46%	0.88	0.731308	0.99496	Calcitetrol;DG(16:0;18:2(9Z,12Z);0:0)
ko04970	Salivary secretion	1.29%	1.46%	0.88	0.731308	0.99496	DG(16:0;18:2(9Z,12Z);0:0);Palmitoyl-L-carnitine
ko05200	Pathways in cancer	1.29%	1.46%	0.88	0.731308	0.99496	DG(16:0;18:2(9Z,12Z);0:0);Estradiol-17beta
ko00300	Lysine biosynthesis	0.65%	0.73%	0.88	0.759417	0.99496	L-Aspartate
ko00515	Mannose type O-glycan biosynthesis	0.65%	0.73%	0.88	0.759417	0.99496	CTP
ko00730	Thiamine metabolism	0.65%	0.73%	0.88	0.759417	0.99496	4-Methyl-5-(2-phosphooxyethyl)thiazole
ko00981	Insect hormone biosynthesis	0.65%	0.73%	0.88	0.759417	0.99496	2,22-Dideoxy-3-dehydroecdysone
ko01054	Nonribosomal peptide structures	0.65%	0.73%	0.88	0.759417	0.99496	Viomycin
ko01521	EGFR tyrosine kinase inhibitor resistance	0.65%	0.73%	0.88	0.759417	0.99496	DG(16:0;18:2(9Z,12Z);0:0)
ko04012	ErbB signaling pathway	0.65%	0.73%	0.88	0.759417	0.99496	DG(16:0;18:2(9Z,12Z);0:0)
ko04022	cGMP-PKG signaling pathway	0.65%	0.73%	0.88	0.759417	0.99496	Adenosine
ko04064	NF-kappa B signaling pathway	0.65%	0.73%	0.88	0.759417	0.99496	DG(16:0;18:2(9Z,12Z);0:0)
ko04066	HIF-1 signaling pathway	0.65%	0.73%	0.88	0.759417	0.99496	DG(16:0;18:2(9Z,12Z);0:0)
ko04212	Longevity regulating pathway - worm	0.65%	0.73%	0.88	0.759417	0.99496	Oleic acid (d5)
ko04370	VEGF signaling pathway	0.65%	0.73%	0.88	0.759417	0.99496	DG(16:0;18:2(9Z,12Z);0:0)
ko04625	C-type lectin receptor signaling pathway	0.65%	0.73%	0.88	0.759417	0.99496	DG(16:0;18:2(9Z,12Z);0:0)
ko04650	Natural killer cell mediated cytotoxicity	0.65%	0.73%	0.88	0.759417	0.99496	DG(16:0;18:2(9Z,12Z);0:0)
ko04658	Th1 and Th2 cell differentiation	0.65%	0.73%	0.88	0.759417	0.99496	DG(16:0;18:2(9Z,12Z);0:0)
ko04660	T cell receptor signaling pathway	0.65%	0.73%	0.88	0.759417	0.99496	DG(16:0;18:2(9Z,12Z);0:0)
ko04662	B cell receptor signaling pathway	0.65%	0.73%	0.88	0.759417	0.99496	DG(16:0;18:2(9Z,12Z);0:0)
ko04664	Fc epsilon RI signaling pathway	0.65%	0.73%	0.88	0.759417	0.99496	DG(16:0;18:2(9Z,12Z);0:0)
ko04745	Phototransduction - fly	0.65%	0.73%	0.88	0.759417	0.99496	DG(16:0;18:2(9Z,12Z);0:0)
ko04973	Carbohydrate digestion and absorption	0.65%	0.73%	0.88	0.759417	0.99496	DG(16:0;18:2(9Z,12Z);0:0)
ko05032	Morphine addiction	0.65%	0.73%	0.88	0.759417	0.99496	Adenosine
ko05163	Human cytomegalovirus infection	0.65%	0.73%	0.88	0.759417	0.99496	DG(16:0;18:2(9Z,12Z);0:0)
ko05167	Kaposi sarcoma-associated herpesvirus infection	0.65%	0.73%	0.88	0.759417	0.99496	DG(16:0;18:2(9Z,12Z);0:0)
ko05170	Human immunodeficiency virus 1 infection	0.65%	0.73%	0.88	0.759417	0.99496	DG(16:0;18:2(9Z,12Z);0:0)
ko05214	Glioma	0.65%	0.73%	0.88	0.759417	0.99496	DG(16:0;18:2(9Z,12Z);0:0)
ko05225	Hepatocellular carcinoma	0.65%	0.73%	0.88	0.759417	0.99496	DG(16:0;18:2(9Z,12Z);0:0)
ko05235	PD-L1 expression and PD-1 checkpoint pathway in cancer	0.65%	0.73%	0.88	0.759417	0.99496	DG(16:0;18:2(9Z,12Z);0:0)
ko00400	Phenylalanine, tyrosine and tryptophan biosynthesis	1.29%	1.7%	0.76	0.811763	0.99496	Indole;L-Tryptophan
ko00480	Glutathione metabolism	1.29%	1.7%	0.76	0.811763	0.99496	Glutathione;Glutathione, oxidized
ko04742	Taste transduction	1.29%	1.7%	0.76	0.811763	0.99496	Aspartame;Palmitoyl-L-carnitine
ko05034	Alcoholism	1.29%	1.7%	0.76	0.811763	0.99496	Adenosine;L-Dopa
ko00061	Fatty acid biosynthesis	0.65%	0.97%	0.66	0.850815	0.99496	Hexadecanoic acid
ko00430	Taurine and hypotaurine metabolism	0.65%	0.97%	0.66	0.850815	0.99496	Taurocholate
ko00592	alpha-Linolenic acid metabolism	0.65%	0.97%	0.66	0.850815	0.99496	2(R)-HPOT
ko00920	Sulfur metabolism	0.65%	0.97%	0.66	0.850815	0.99496	O-Acetyl-L-serine
ko00980	Metabolism of xenobiotics by cytochrome P450	0.65%	0.97%	0.66	0.850815	0.99496	4-(Methylnitrosamino)-1-(3-pyridyl)-1-butanol glucuronide
ko04010	MAPK signaling pathway	0.65%	0.97%	0.66	0.850815	0.99496	DG(16:0;18:2(9Z,12Z);0:0)
ko04062	Chemokine signaling pathway	0.65%	0.97%	0.66	0.850815	0.99496	DG(16:0;18:2(9Z,12Z);0:0)
ko04611	Platelet activation	0.65%	0.97%	0.66	0.850815	0.99496	DG(16:0;18:2(9Z,12Z);0:0)
ko04659	Th17 cell differentiation	0.65%	0.97%	0.66	0.850815	0.99496	DG(16:0;18:2(9Z,12Z);0:0)
ko04666	Fc gamma R-mediated phagocytosis	0.65%	0.97%	0.66	0.850815	0.99496	DG(16:0;18:2(9Z,12Z);0:0)
ko04722	Neurotrophin signaling pathway	0.65%	0.97%	0.66	0.850815	0.99496	DG(16:0;18:2(9Z,12Z);0:0)
ko04912	GnRH signaling pathway	0.65%	0.97%	0.66	0.850815	0.99496	DG(16:0;18:2(9Z,12Z);0:0)
ko04913	Ovarian steroidogenesis	0.65%	0.97%	0.66	0.850815	0.99496	Estradiol-17beta
ko04916	Melanogenesis	0.65%	0.97%	0.66	0.850815	0.99496	DG(16:0;18:2(9Z,12Z);0:0)
ko04919	Thyroid hormone signaling pathway	0.65%	0.97%	0.66	0.850815	0.99496	DG(16:0;18:2(9Z,12Z);0:0)
ko04921	Oxytocin signaling pathway	0.65%	0.97%	0.66	0.850815	0.99496	DG(16:0;18:2(9Z,12Z);0:0)
ko04925	Aldosterone synthesis and secretion	0.65%	0.97%	0.66	0.850815	0.99496	DG(16:0;18:2(9Z,12Z);0:0)
ko04926	Relaxin signaling pathway	0.65%	0.97%	0.66	0.850815	0.99496	DG(16:0;18:2(9Z,12Z);0:0)
ko04933	AGE-RAGE signaling pathway in diabetic complications	0.65%	0.97%	0.66	0.850815	0.99496	DG(16:0;18:2(9Z,12Z);0:0)
ko04935	Growth hormone synthesis, secretion and action	0.65%	0.97%	0.66	0.850815	0.99496	DG(16:0;18:2(9Z,12Z);0:0)
ko04975	Fat digestion and absorption	0.65%	0.97%	0.66	0.850815	0.99496	DG(16:0;18:2(9Z,12Z);0:0)
ko04979	Cholesterol metabolism	0.65%	0.97%	0.66	0.850815	0.99496	Taurocholate
ko05110	Vibrio cholerae infection	0.65%	0.97%	0.66	0.850815	0.99496	DG(16:0;18:2(9Z,12Z);0:0)
ko05223	Non-small cell lung cancer	0.65%	0.97%	0.66	0.850815	0.99496	DG(16:0;18:2(9Z,12Z);0:0)
ko04071	Sphingolipid signaling pathway	1.94%	2.68%	0.72	0.851146	0.99496	Adenosine;DG(16:0;18:2(9Z,12Z);0:0);Sphinganine
ko01200	Carbon metabolism	1.29%	1.95%	0.66	0.87008	0.99496	L-Aspartate;O-Acetyl-L-serine
ko04540	Gap junction	1.29%	1.95%	0.66	0.87008	0.99496	DG(16:0;18:2(9Z,12Z);0:0);Palmitoyl-L-carnitine
ko04726	Serotonergic synapse	1.29%	1.95%	0.66	0.87008	0.99496	DG(16:0;18:2(9Z,12Z);0:0);L-Tryptophan
ko04750	Inflammatory mediator regulation of TRP channels	1.29%	1.95%	0.66	0.87008	0.99496	Cinnamaldehyde;DG(16:0;18:2(9Z,12Z);0:0)
ko04014	Ras signaling pathway	0.65%	1.22%	0.53	0.90763	0.99496	DG(16:0;18:2(9Z,12Z);0:0)
ko04015	Rap1 signaling pathway	0.65%	1.22%	0.53	0.90763	0.99496	DG(16:0;18:2(9Z,12Z);0:0)
ko04020	Calcium signaling pathway	0.65%	1.22%	0.53	0.90763	0.99496	DG(16:0;18:2(9Z,12Z);0:0)
ko04371	Apelin signaling pathway	0.65%	1.22%	0.53	0.90763	0.99496	DG(16:0;18:2(9Z,12Z);0:0)
ko04721	Synaptic vesicle cycle	0.65%	1.22%	0.53	0.90763	0.99496	Palmitoyl-L-carnitine
ko04911	Insulin secretion	0.65%	1.22%	0.53	0.90763	0.99496	DG(16:0;18:2(9Z,12Z);0:0)
ko04920	Adipocytokine signaling pathway	0.65%	1.22%	0.53	0.90763	0.99496	DG(16:0;18:2(9Z,12Z);0:0)
ko04971	Gastric acid secretion	0.65%	1.22%	0.53	0.90763	0.99496	DG(16:0;18:2(9Z,12Z);0:0)
ko04972	Pancreatic secretion	0.65%	1.22%	0.53	0.90763	0.99496	DG(16:0;18:2(9Z,12Z);0:0)
ko05030	Cocaine addiction	0.65%	1.22%	0.53	0.90763	0.99496	L-Dopa
ko05031	Amphetamine addiction	0.65%	1.22%	0.53	0.90763	0.99496	L-Dopa
ko00310	Lysine degradation	1.29%	2.19%	0.59	0.911424	0.99496	Glutarate semialdehyde;L-Pipecolic acid
ko00591	Linoleic acid metabolism	1.29%	2.19%	0.59	0.911424	0.99496	9(10)-EpOME;Dihomo-gamma-linolenate
ko00600	Sphingolipid metabolism	1.29%	2.19%	0.59	0.911424	0.99496	Galactocerebroside;Sphinganine
ko00440	Phosphonate and phosphinate metabolism	0.65%	1.46%	0.44	0.942894	0.99496	Ciliatocholate
ko04730	Long-term depression	0.65%	1.46%	0.44	0.942894	0.99496	DG(16:0;18:2(9Z,12Z);0:0)
ko05017	Spinocerebellar ataxia	0.65%	1.46%	0.44	0.942894	0.99496	DG(16:0;18:2(9Z,12Z);0:0)
ko05146	Amoebiasis	0.65%	1.46%	0.44	0.942894	0.99496	DG(16:0;18:2(9Z,12Z);0:0)
ko00100	Steroid biosynthesis	2.58%	4.38%	0.59	0.953999	0.99496	4alpha-Methylzymosterol;Calcitetrol;Vitamin D2;delta8,14-Sterol
ko00130	Ubiquinone and other terpenoid-quinone biosynthesis	1.29%	2.68%	0.48	0.960032	0.99496	alpha-Tocopherol;trans-Cinnamic acid
ko04080	Neuroactive ligand-receptor interaction	1.94%	3.65%	0.53	0.962606	0.99496	Adenosine;L-Aspartate;Palmitoyl-L-carnitine
ko00220	Arginine biosynthesis	0.65%	1.7%	0.38	0.96475	0.99496	L-Aspartate
ko04713	Circadian entrainment	0.65%	1.7%	0.38	0.96475	0.99496	DG(16:0;18:2(9Z,12Z);0:0)
ko04720	Long-term potentiation	0.65%	1.7%	0.38	0.96475	0.99496	DG(16:0;18:2(9Z,12Z);0:0)
ko04724	Glutamatergic synapse	0.65%	1.7%	0.38	0.96475	0.99496	DG(16:0;18:2(9Z,12Z);0:0)
ko01040	Biosynthesis of unsaturated fatty acids	1.29%	2.92%	0.44	0.973479	0.99496	Dihomo-gamma-linolenate;Hexadecanoic acid
ko00860	Porphyrin and chlorophyll metabolism	0.65%	1.95%	0.33	0.978274	0.99496	(3Z)-Phycocyanobilin
ko04072	Phospholipase D signaling pathway	0.65%	1.95%	0.33	0.978274	0.99496	DG(16:0;18:2(9Z,12Z);0:0)
ko04723	Retrograde endocannabinoid signaling	0.65%	2.43%	0.27	0.991785	0.99496	DG(16:0;18:2(9Z,12Z);0:0)
ko00330	Arginine and proline metabolism	1.94%	4.62%	0.42	0.991876	0.99496	L-Proline;N-Carbamoylputrescine;Phosphocreatine
ko00760	Nicotinate and nicotinamide metabolism	0.65%	2.68%	0.24	0.99496	0.99496	L-Aspartate
