# Supplementary material for: Metabolomics Profiles Reveal New Insights of Herpes Simplex Virus Type 1 Infection
Source: Int J Mol Sci. 2023 Jan 12;24(2):1521. doi: 10.3390/ijms24021521 (PMC9862159; doi:10.3390/ijms24021521)
Supplement: Supplementary file 1 [file ijms-24-01521-s001.zip › Supplementary File S7.xlsx]

## Sheet: positive ion model
classification	Number	IDs
Carboxylic acids and derivatives	27	pos_1025;pos_1074;pos_1075;pos_1151;pos_1185;pos_1230;pos_3790;pos_3794;pos_4259;pos_5724;pos_600;pos_6337;pos_637;pos_6562;pos_6601;pos_668;pos_724;pos_7245;pos_733;pos_759;pos_774;pos_7749;pos_8133;pos_82;pos_857;pos_90;pos_960
Glycerophospholipids	23	pos_2797;pos_4481;pos_4766;pos_641;pos_6760;pos_6883;pos_6890;pos_6913;pos_6939;pos_7010;pos_7019;pos_7037;pos_7049;pos_7090;pos_7133;pos_7257;pos_7336;pos_7432;pos_7447;pos_7460;pos_7571;pos_7589;pos_7637
Organooxygen compounds	18	pos_1060;pos_1163;pos_1238;pos_1248;pos_1322;pos_1438;pos_4085;pos_4092;pos_4788;pos_5028;pos_5763;pos_608;pos_6159;pos_6946;pos_696;pos_7199;pos_799;pos_924
Fatty Acyls	12	pos_1066;pos_1092;pos_1216;pos_4042;pos_6507;pos_6613;pos_7152;pos_7248;pos_7445;pos_7612;pos_7629;pos_905
Steroids and steroid derivatives	11	pos_1247;pos_1298;pos_1415;pos_1676;pos_4043;pos_6594;pos_7231;pos_7282;pos_7426;pos_7429;pos_7907
Benzene and substituted derivatives	9	pos_1352;pos_1359;pos_1383;pos_1385;pos_3813;pos_3998;pos_6153;pos_7155;pos_7421
Glycerolipids	8	pos_1800;pos_5371;pos_5641;pos_6123;pos_6247;pos_6817;pos_7508;pos_7689
Prenol lipids	8	pos_1413;pos_2805;pos_4001;pos_4397;pos_5702;pos_7166;pos_7301;pos_7568
Indoles and derivatives	5	pos_1295;pos_1353;pos_4079;pos_4112;pos_5027
Organonitrogen compounds	5	pos_7071;pos_7310;pos_7678;pos_7732;pos_7976
Purine nucleotides	5	pos_5026;pos_605;pos_675;pos_767;pos_882
Phenols	4	pos_1068;pos_1236;pos_1350;pos_7125
Pyrimidine nucleotides	4	pos_682;pos_763;pos_910;pos_937
5'-deoxyribonucleosides	2	pos_1255;pos_5198
Carboximidic acids and derivatives	2	pos_1252;pos_7240
Imidazopyrimidines	2	pos_3843;pos_955
Nucleoside and nucleotide analogues	2	pos_1118;pos_730
Purine nucleosides	2	pos_1331;pos_6225
Pyrimidine nucleosides	2	pos_1160;pos_4611
Sphingolipids	2	pos_7145;pos_7583
Azoles	1	pos_667
Azolidines	1	pos_672
Azolines	1	pos_1348
Cinnamaldehydes	1	pos_8143
Cinnamic acids and derivatives	1	pos_1240
Flavin nucleotides	1	pos_4122
Flavonoids	1	pos_7563
Glycinamide ribonucleotides	1	pos_1231
Heteroaromatic compounds	1	pos_954
Isoquinolines and derivatives	1	pos_4020
Lactones	1	pos_803
Organic phosphoric acids and derivatives	1	pos_6563
Organofluorides	1	pos_336
Peptidomimetics	1	pos_8123
Phenylpropanoic acids	1	pos_105
Polypeptides	1	pos_2847
Pteridines and derivatives	1	pos_1340
Pyrans	1	pos_66
Pyridines and derivatives	1	pos_612
Saturated hydrocarbons	1	pos_7153
Sterigmatocystins	1	pos_661
Stilbenes	1	pos_4286
Tannins	1	pos_1378
_	1	pos_4955

## Sheet: negative ion model
classification	Number	IDs
Glycerophospholipids	38	neg_3043;neg_4008;neg_4264;neg_4270;neg_4273;neg_4319;neg_4331;neg_4334;neg_4337;neg_4381;neg_4403;neg_4435;neg_4475;neg_4491;neg_4496;neg_4500;neg_4503;neg_4511;neg_4515;neg_4521;neg_4528;neg_4543;neg_4559;neg_4560;neg_4574;neg_4640;neg_4651;neg_4698;neg_4705;neg_4714;neg_4774;neg_4805;neg_4824;neg_4874;neg_4901;neg_4968;neg_5022;neg_5027
Carboxylic acids and derivatives	25	neg_1416;neg_1628;neg_1629;neg_1713;neg_1719;neg_1868;neg_1896;neg_1989;neg_2010;neg_2095;neg_2122;neg_2156;neg_3197;neg_3418;neg_3648;neg_3782;neg_4723;neg_4794;neg_4887;neg_5023;neg_776;neg_779;neg_900;neg_905;neg_906
Organooxygen compounds	11	neg_1009;neg_1378;neg_155;neg_1662;neg_1681;neg_1853;neg_2018;neg_3174;neg_824;neg_908;neg_949
Fatty Acyls	8	neg_1449;neg_2547;neg_3597;neg_4423;neg_4899;neg_5032;neg_896;neg_898
Steroids and steroid derivatives	7	neg_3878;neg_3893;neg_4161;neg_4395;neg_4700;neg_4935;neg_5128
Pyrimidine nucleotides	6	neg_1187;neg_1374;neg_1504;neg_1766;neg_348;neg_977
Cinnamic acids and derivatives	3	neg_2009;neg_4746;neg_934
Imidazopyrimidines	3	neg_1064;neg_1715;neg_1731
Purine nucleotides	3	neg_1121;neg_1381;neg_1876
Organic phosphoric acids and derivatives	2	neg_789;neg_899
Pteridines and derivatives	2	neg_1957;neg_2059
Purine nucleosides	2	neg_2083;neg_3180
Pyrimidine nucleosides	2	neg_1063;neg_1871
Sphingolipids	2	neg_4217;neg_4260
5')-dinucleotides	1	neg_234
Azoles	1	neg_1998
Benzene and substituted derivatives	1	neg_4668
Camptothecins	1	neg_141
Coumarins and derivatives	1	neg_844
Diazines	1	neg_1515
Flavonoids	1	neg_1341
Furans	1	neg_1997
Furofurans	1	neg_951
Hydroxy acids and derivatives	1	neg_1419
Imidazole ribonucleosides and ribonucleotides	1	neg_997
Indoles and derivatives	1	neg_2041
Non-metal oxoanionic compounds	1	neg_895
Nucleoside and nucleotide analogues	1	neg_3373
Organic phosphonic acids and derivatives	1	neg_57
Peptidomimetics	1	neg_1543
Phenols	1	neg_3895
Piperidines	1	neg_3172
Pyridines and derivatives	1	neg_1840
Pyrroles	1	neg_1988
Tannins	1	neg_3730
Tetrapyrroles and derivatives	1	neg_4891
