# Supplementary material for: Metabolomics Profiles Reveal New Insights of Herpes Simplex Virus Type 1 Infection
Source: Int J Mol Sci. 2023 Jan 12;24(2):1521. doi: 10.3390/ijms24021521 (PMC9862159; doi:10.3390/ijms24021521)
Supplement: Supplementary file 1 [file ijms-24-01521-s001.zip › Supplementary File S8.xlsx]

## Sheet: positive ion model
#ID	name	Mock2	Mock1	Mock3	HSV13	HSV12	HSV11	Mock_Mean	HSV-1_infection_Mean	Fold_change	log2FC	Pvalue	VIP	regulated	KEGG_pathway_annotation
pos_100	Creatinine aspartate	84.2163	107.209	97.2486	31.082	29.9942	35.1608	96.2246	32.079	0.333376	-1.58478	0.0078847	1.46331	down	--
pos_1007	L-Glutamic acid n-butyl ester	1236.16	1293.77	1187.81	1895.26	1550.21	1589.04	1239.24	1678.17	1.35419	0.437428	0.0478174	1.30904	up	--
pos_101	Proxyphylline	32.8923	28.8303	25.2264	16.802	16.6176	21.6265	28.983	18.3487	0.633085	-0.659529	0.0211374	1.31906	down	--
pos_1015	Penicillenic acid	1403.66	1526.83	1406.32	859.267	831.765	875.129	1445.6	855.387	0.591716	-0.757023	0.00245346	1.4789	down	--
pos_1017	Glu Cys	12178.4	13135.9	12196.8	7716.46	7402.03	7863.52	12503.7	7660.67	0.612672	-0.706813	0.00128589	1.47938	down	--
pos_1018	4-Thiouridine	26.5904	21.5446	25.0684	19.9794	19.28	16.1529	24.4012	18.4708	0.756964	-0.401704	0.038278	1.23541	down	--
pos_1024	3-Hydroxy-4-butanolide	69.679	59.5687	57.3671	40.3674	31.8995	36.5921	62.2049	36.2863	0.583335	-0.777602	0.00724259	1.40384	down	--
pos_1025	Glutamylthreonine	840.532	742.037	846.511	149.748	169.653	164.687	809.693	161.363	0.199289	-2.32707	0.00211271	1.4754	down	--
pos_1026	Formycin b	4069.94	4440.59	3998.82	2432.23	2347.59	2553.49	4169.78	2444.44	0.586227	-0.770469	0.00212253	1.47296	down	--
pos_1031	L-Glutathione reduced	149131	155341	144652	112933	109441	111151	149708	111175	0.742613	-0.429318	0.00337792	1.47337	down	--
pos_104	8-Hydroxymianserin	78.0866	70.6472	66.9698	39.6426	36.4542	42.6585	71.9012	39.5851	0.550549	-0.861058	0.00283991	1.44866	down	--
pos_1048	S-(1,2-Dicarboxyethyl)glutathione	269.261	259.941	230.245	187.907	124.105	147.749	253.149	153.254	0.605389	-0.724065	0.0154885	1.37041	down	--
pos_1049	(-)-Epigallocatechin 3-p-coumaroate	2029.23	2365.12	1926.46	1238.13	1146.12	1454.14	2106.94	1279.46	0.607262	-0.719609	0.00929703	1.40007	down	--
pos_105	Hydrocinnamic acid	127.862	123.327	129.683	178.877	165.143	149.7	126.957	164.573	1.29629	0.374389	0.0410489	1.35256	up	Phenylalanine metabolism(ko00360)
pos_1052	Peonidin 3-(6''-malonyl-glucoside)	62.5144	65.1323	61.3607	48.0966	50.754	44.1783	63.0025	47.6763	0.756737	-0.402136	0.00486887	1.43046	down	--
pos_1055	2-Decarboxyphyllocactin	8.07131	9.69299e-05	8.1208	99.4906	73.9463	86.7432	5.3974	86.7267	16.0682	4.00614	0.00391116	1.45885	up	--
pos_1060	Feruloylquinic acid	64.4442	53.8959	78.18	34.6011	34.0477	43.718	65.5067	37.4556	0.571783	-0.806461	0.0407479	1.29455	down	--
pos_1066	(S)-Hydroxydecanoyl-CoA	2655.5	2600.53	2326.28	1547.49	1532.25	1612.07	2527.44	1563.94	0.618783	-0.692494	0.00812374	1.45557	down	Fatty acid degradation(ko00071);;Fatty acid elongation(ko00062);;Fatty acid metabolism(ko01212)
pos_1068	p-cresol	991.358	1024.48	976.934	883.395	778.855	834.064	997.592	832.105	0.834113	-0.261685	0.017967	1.39455	down	Protein digestion and absorption(ko04974)
pos_1074	p-Hydroxyphenylacetylglycine	232.59	242.138	221.305	154.146	129.114	143.408	232.011	142.223	0.613	-0.706041	0.000794521	1.464	down	Tyrosine metabolism(ko00350)
pos_1075	L-Dopa	64.7766	58.8125	50.8592	8.30964	4.20089	9.01315	58.1494	7.17456	0.123381	-3.0188	0.00271686	1.46769	down	Parkinson disease(ko05012);;Alcoholism(ko05034);;Cocaine addiction(ko05030);;Tyrosine metabolism(ko00350);;Dopaminergic synapse(ko04728);;Amphetamine addiction(ko05031);;Prolactin signaling pathway(ko04917)
pos_1077	Desulfoglucotropeolin	35.3287	42.2617	38.9168	25.8306	15.6704	27.6308	38.8357	23.044	0.59337	-0.752995	0.0321984	1.33038	down	2-Oxocarboxylic acid metabolism(ko01210)
pos_108	6-Methylthiopurine ribonucleoside	151.212	181.021	196.889	76.2643	53.6607	64.0954	176.374	64.6735	0.366684	-1.44739	0.00551301	1.44441	down	--
pos_1080	b-D-fructosyl-a-D-(6-O-(E))-feruloylglucoside	313.837	310.967	302.012	128.056	124.684	194.401	308.939	149.047	0.482447	-1.05156	0.0176167	1.4322	down	--
pos_1084	2-Amino-4-oxo-4-alpha-hydroxy-6-(erythro-1',2',3'-trihydroxypropyl)-5,6,7,8-tetrahydroxypterin	81.3937	79.7969	79.1803	51.5415	46.8972	52.9326	80.1236	50.4571	0.62974	-0.667171	0.00151642	1.47749	down	--
pos_109	galactosyl hydroxylysine	55.3426	45.9898	54.5249	32.138	28.8785	37.5479	51.9524	32.8548	0.632402	-0.661087	0.00876547	1.36935	down	--
pos_1092	Isopropylmaleic acid	2720.36	2908.77	2504.8	2417.94	2115.57	2310.52	2711.31	2281.34	0.841418	-0.249106	0.0464271	1.251	down	Valine, leucine and isoleucine biosynthesis(ko00290);;2-Oxocarboxylic acid metabolism(ko01210)
pos_1094	Asparaginyl-Threonine	21.4833	20.1714	24.6483	51.5826	43.1823	48.9334	22.101	47.8994	2.1673	1.1159	0.00252665	1.45092	up	--
pos_1102	(2R,3S,4R,5R,8R,9S,10R,11R)-5-Amino-1,2,3,4,8,9,10,11-octahydroxydodecane-6,7-dione	29.4333	18.0417	15.7116	41.7459	36.52	48.1169	21.0622	42.1276	2.00015	1.00011	0.0193877	1.32705	up	--
pos_1108	Isonicotinoyl-NADP adduct	330.774	384.784	331.414	181.301	187.555	244.608	348.99	204.488	0.585941	-0.771173	0.00606533	1.40407	down	Drug metabolism - other enzymes(ko00983)
pos_1110	Flumazenil acid	132.531	132.964	96.6045	69.1121	52.4228	59.8083	120.7	60.4478	0.50081	-0.997665	0.0251138	1.37443	down	--
pos_1112	beta-Citryl-L-glutamate	949.362	958.736	622.053	431.129	321.814	415.666	843.384	389.536	0.461873	-1.11443	0.0445595	1.3339	down	Alanine, aspartate and glutamate metabolism(ko00250)
pos_1118	Lamivudine	50.1034	54.8911	44.4227	26.5762	19.613	25.2818	49.8057	23.8237	0.478332	-1.06391	0.00319996	1.44118	down	Bile secretion(ko04976)
pos_1124	Deoxyuridine triphosphate	201.405	288.012	147.219	41.7393	41.0069	91.9514	212.212	58.2325	0.274408	-1.86561	0.0485139	1.30526	down	--
pos_1125	Phosphothiophosphoric acid-adenylate ester	2968.31	3169.13	2555.37	1664.3	1818.71	2070.33	2897.61	1851.11	0.638843	-0.646468	0.0120613	1.38169	down	--
pos_1134	4-Methyl-5-(2-phosphooxyethyl)thiazole	102.088	103.562	85.5057	46.6324	45.7456	65.7019	97.0518	52.6933	0.54294	-0.881135	0.00727863	1.39026	down	Thiamine metabolism(ko00730)
pos_1149	2-Hydroxy-6-oxonona-2,4-diene-1,9-dioate	92.82	111.693	95.3389	48.1437	40.1226	55.6322	99.9507	47.9662	0.479898	-1.0592	0.00283659	1.4425	down	Phenylalanine metabolism(ko00360)
pos_1151	Glutathione	41930.6	48955.8	39477.3	19544.1	18845.3	23394.5	43454.6	20594.7	0.473935	-1.07724	0.00593212	1.44321	down	Glutathione metabolism(ko00480);;Cysteine and methionine metabolism(ko00270);;Bile secretion(ko04976);;Thyroid hormone synthesis(ko04918);;ABC transporters(ko02010);;Ferroptosis(ko04216)
pos_1153	4-Mercaptobutyl glucosinolate	150.836	187.568	115.606	16.7851	28.5831	47.4948	151.337	30.9543	0.20454	-2.28955	0.0165972	1.40151	down	--
pos_1159	p-Aminophenazone	209.149	256.107	196.735	99.7051	94.9532	117.294	220.664	103.984	0.471233	-1.08549	0.0142089	1.42427	down	--
pos_1160	5-Fluorouridine	183.147	220.986	167.211	76.6368	71.3964	98.5246	190.448	82.1859	0.43154	-1.21243	0.00908541	1.42312	down	Drug metabolism - other enzymes(ko00983)
pos_1163	Cytidine monophosphate	1254.43	1477.63	1118.36	684.896	628.461	776.603	1283.47	696.653	0.542788	-0.88154	0.0186685	1.40084	down	Pyrimidine metabolism(ko00240)
pos_1183	Pixantrone	155.55	160.689	137.506	21.9695	21.6855	30.7157	151.248	24.7903	0.163904	-2.60908	0.000873388	1.47966	down	--
pos_1185	O-Acetyl-L-serine	184.997	184.332	152.087	134.822	120.83	144.338	173.805	133.33	0.767124	-0.382468	0.0435824	1.26716	down	Sulfur metabolism(ko00920);;Sulfur relay system(ko04122);;Cysteine and methionine metabolism(ko00270);;Carbon metabolism(ko01200);;Biosynthesis of amino acids(ko01230)
pos_119	Glucosylgalactosyl hydroxylysine	70.8878	61.0072	67.3367	27.3435	22.917	36.1963	66.4106	28.819	0.433951	-1.2044	0.00208232	1.43781	down	--
pos_1190	1,4-Dioxane-2,5-dione	20.5404	22.768	22.3556	28.5343	26.7297	24.9086	21.888	26.7242	1.22095	0.288005	0.0237972	1.31081	up	--
pos_1204	1-Hydro-1,1a-dihydroxy-9-fluorenone	167.134	191.252	167.259	94.5283	96.1004	98.1845	175.215	96.2711	0.549446	-0.863951	0.00922388	1.46516	down	--
pos_1215	7-Propoxy-chromen-2-one	156.8	175.109	142.692	106.331	109.624	105.145	158.2	107.033	0.676568	-0.563693	0.0299146	1.40453	down	--
pos_1216	Dihydrolipoate	91.5166	98.041	71.5176	60.0079	42.6086	44.2073	87.0251	48.9413	0.562381	-0.830379	0.0214539	1.33797	down	Lipoic acid metabolism(ko00785)
pos_1219	Convicine	33.765	35.7809	29.4618	18.4163	17.1838	17.4167	33.0026	17.6723	0.535481	-0.901092	0.0118822	1.4505	down	--
pos_1221	1-[(3R,4R,5R)-3-Fluoro-3,4-dihydroxy-5-(1-hydroxyethyl)oxolan-2-yl]pyrimidine-2,4-dione	219.449	220.726	204.545	106.789	105.097	93.0225	214.907	101.636	0.472933	-1.08029	9.27363e-05	1.47849	down	--
pos_1226	Rentiapril	852.861	901.526	777.825	460.187	493.494	486.268	844.07	479.983	0.568653	-0.81438	0.00628761	1.46113	down	--
pos_1227	Formononetin 7-O-glucuronide	202.506	229.331	174.595	101.207	106.581	109.112	202.144	105.633	0.522564	-0.936319	0.0237574	1.4207	down	--
pos_1229	dTDP-L-dihydrostreptose	50.6813	66.678	40.2256	10.2529	11.8828	22.4526	52.5283	14.8627	0.282947	-1.8214	0.0230335	1.36597	down	--
pos_1230	Glutathione, oxidized	3347.52	3429.79	2530.02	1195.98	1295.26	1472.85	3102.44	1321.36	0.42591	-1.23138	0.018832	1.41483	down	Glutathione metabolism(ko00480);;Thyroid hormone synthesis(ko04918);;Ferroptosis(ko04216)
pos_1231	5'-Phosphoribosyl-N-formylglycinamide	388.743	404.937	294.749	180.678	199.854	204.792	362.81	195.108	0.537769	-0.894942	0.0346023	1.37712	down	Purine metabolism(ko00230)
pos_1233	4'-Thiothymidine	99.4792	113.832	91.3816	37.8364	35.5756	39.4867	101.564	37.6329	0.370533	-1.43233	0.00882062	1.46388	down	--
pos_1236	o-Cresol	424.093	480.472	419.612	310.027	276.74	344.79	441.392	310.519	0.703499	-0.507379	0.00918483	1.38532	down	--
pos_1238	Salicylaldehyde	1135.04	1238.45	1106.83	840.887	752.819	911.888	1160.11	835.198	0.719932	-0.474067	0.00629781	1.40647	down	--
pos_1239	2-Methoxy-4-methylphenol	86.6775	84.2764	81.7308	59.2727	49.7171	67.5774	84.2282	58.8557	0.698765	-0.517121	0.0314591	1.37721	down	--
pos_1240	m-Coumaric acid	5426.31	5899.61	5235.61	3957.63	3553.79	4340.81	5520.51	3950.74	0.715648	-0.482677	0.00679855	1.40237	down	Phenylalanine metabolism(ko00360)
pos_1241	N-Nitrosoguvacoline	74.438	104.437	66.6811	22.981	28.7558	31.7341	81.8522	27.8236	0.339925	-1.55671	0.0371131	1.37644	down	--
pos_1242	Cyclandelate	73.1621	81.2391	69.7932	25.9843	20.3012	26.4197	74.7315	24.2351	0.324296	-1.62462	0.000719028	1.47677	down	--
pos_1244	Camptothecin	5866.81	6946.12	5123.99	2079.24	2216.84	2579.21	5978.97	2291.76	0.383304	-1.38344	0.0145353	1.43441	down	--
pos_1246	11-Methylgerberinol	120.398	122.843	117.665	90.9841	82.8394	104.412	120.302	92.745	0.770935	-0.375318	0.0419997	1.35621	down	--
pos_1247	16-Glucuronide-estriol	75.0422	80.5192	54.4238	14.354	8.21915	26.7612	69.9951	16.4448	0.234942	-2.08962	0.00728978	1.40787	down	Steroid hormone biosynthesis(ko00140)
pos_1248	D-Glucosamine 6-phosphate	44.8496	48.0949	33.9647	12.7991	7.09446	15.7963	42.303	11.8966	0.281224	-1.83021	0.00686014	1.4226	down	Amino sugar and nucleotide sugar metabolism(ko00520);;Insulin resistance(ko04931);;Alanine, aspartate and glutamate metabolism(ko00250)
pos_1250	3-[1-(3-Aminopropyl)-1H-indol-3-YL]-4-(1-methyl-1H-indol-3-YL)-1H-pyrrole-2,5-dione	91.7564	101.366	89.1452	19.7234	16.723	42.9656	94.0893	26.4707	0.281336	-1.82964	0.00655269	1.44287	down	--
pos_1252	N-Carbamoylputrescine	42.17	67.0116	56.3556	35.3877	19.9714	30.0948	55.1791	28.4846	0.516222	-0.953937	0.0441055	1.27955	down	Arginine and proline metabolism(ko00330)
pos_1255	S-ADENOSYLHOMOCYSTEINE	39.0751	64.6053	46.7546	19.1644	14.4273	20.4736	50.145	18.0218	0.359393	-1.47637	0.0444968	1.35813	down	Biosynthesis of amino acids(ko01230);;Cysteine and methionine metabolism(ko00270)
pos_1257	Ethyl (S)-3-hydroxybutyrate glucoside	68.8301	81.7691	70.037	49.7988	38.7833	44.0664	73.5454	44.2162	0.601209	-0.734062	0.00589924	1.41773	down	--
pos_126	1-Hydroxy-2-methyl-2-butenyl 4-diphosphate	123.109	160.857	156.128	39.1164	24.6186	58.7218	146.698	40.8189	0.278252	-1.84554	0.00266775	1.43799	down	Terpenoid backbone biosynthesis(ko00900)
pos_1272	Kaempferol 3-(6''-acetylgalactoside) 7-rhamnoside	72.001	80.4766	56.8101	30.5579	40.0335	38.0098	69.7625	36.2004	0.518909	-0.946448	0.0264435	1.36375	down	--
pos_1273	DL-Leucine	265.4	267.466	223.524	175.302	160.463	196.363	252.13	177.376	0.70351	-0.507357	0.016264	1.35317	down	--
pos_1275	Matsutakic acid A	352.271	341.425	317.545	57.286	58.5576	65.3822	337.08	60.4086	0.179211	-2.48027	0.00078438	1.48365	down	--
pos_1277	Ile Gly Cys Arg	91.9934	91.1436	87.0386	52.4325	42.1402	65.2755	90.0586	53.2827	0.591645	-0.757196	0.0266122	1.40025	down	--
pos_1282	Methyl-3H-thymidine	54.2537	52.1661	45.4641	18.6357	15.1051	24.5809	50.628	19.4406	0.383989	-1.38086	0.00124772	1.44801	down	--
pos_1288	Ethenoadenosine	35.8953	34.2574	24.8508	7.37984	7.88172	14.2757	31.6678	9.84575	0.310907	-1.68545	0.00918366	1.39558	down	--
pos_1295	Indole-3-acetamide	38.9479	40.0808	32.2928	18.0343	16.5379	19.2768	37.1072	17.9497	0.483726	-1.04774	0.00991005	1.44314	down	Tryptophan metabolism(ko00380)
pos_1296	Ketone Ester	694.566	736.36	599.429	100.33	103.705	133.235	676.785	112.424	0.166114	-2.58975	0.00328035	1.47511	down	--
pos_1297	N-Hydroxy-L-tryptophan	64.9255	80.8855	62.6499	35.6856	27.339	33.3992	69.487	32.1412	0.462551	-1.11232	0.0122447	1.42506	down	--
pos_1298	Estrone 3-sulfate	119.823	168.751	122.745	60.2738	29.9795	45.1456	137.106	45.133	0.329182	-1.60304	0.0134279	1.40161	down	Bile secretion(ko04976);;Steroid hormone biosynthesis(ko00140)
pos_1304	Veliparib	36.6413	35.638	31.1387	13.3225	10.0603	17.6057	34.4727	13.6629	0.396338	-1.3352	0.00211321	1.44223	down	--
pos_1305	Domoic acid	111.65	169.894	124.889	61.1448	36.1436	43.196	135.478	46.8282	0.345652	-1.53261	0.023962	1.38415	down	--
pos_1307	1-tetradecanoyl-sn-glycero-3-phosphate	2.14937	3.1373	9.69299e-05	14.27	14.0122	14.6116	1.76225	14.2979	8.11343	3.02031	0.00427739	1.46786	up	--
pos_1308	3-Amino-1-hydroxypyrrolidin-2-one	74.138	76.8509	78.6318	55.092	46.5479	61.6135	76.5402	54.4178	0.71097	-0.49214	0.0284705	1.38478	down	--
pos_1311	(1R,5aS,6R)-4a-Hydroxy-1,4,4a,5,5a,6,9,10a-octahydrophenazine-1,6-dicarboxylate	148.973	98.6674	135.943	80.0206	70.1363	27.1639	127.861	59.1069	0.462274	-1.11318	0.0363233	1.2359	down	--
pos_1317	1-(11Z-docosenoyl)-glycero-3-phosphate	1.66897	9.69299e-05	9.69299e-05	48.0141	36.582	47.3759	0.556389	43.9907	79.0646	6.30496	0.0062747	1.46262	up	--
pos_1322	5-Amino-6-(1-D-ribitylamino)uracil	38.9979	30.1806	25.5658	15.671	10.7896	11.6924	31.5814	12.7177	0.402694	-1.31224	0.028711	1.35557	down	Riboflavin metabolism(ko00740)
pos_1323	Dehydrowarfarin	146.965	168.957	162.947	101.487	101.224	126.96	159.623	109.89	0.688436	-0.538606	0.0114964	1.37573	down	--
pos_1326	(+-)-Carbovir	831.083	707.924	874.249	159.356	174.811	201.633	804.418	178.6	0.222024	-2.17121	0.00426608	1.46285	down	--
pos_1331	7-Methylguanosine	26.4418	21.5478	16.2823	9.55051	6.91999	10.1221	21.424	8.8642	0.413751	-1.27316	0.0392705	1.33445	down	--
pos_1332	2,3-Butanediol apiosylglucoside	1431.31	1434.14	1380.19	459.605	432.779	542.493	1415.21	478.292	0.337965	-1.56505	0.000125723	1.48463	down	--
pos_1340	7-Hydroxy-6-methyl-8-ribityllumazine	41.6789	61.5751	61.6519	26.7847	17.1025	26.5132	54.9687	23.4668	0.426913	-1.22799	0.0256358	1.363	down	Riboflavin metabolism(ko00740)
pos_1343	Ile Ile Phe Met	9.69299e-05	9.69299e-05	9.69299e-05	77.6035	71.8349	117.751	9.69299e-05	89.063	918839	19.8095	0.0252942	1.41265	up	--
pos_1348	Cycloserine	44877.9	45758	45687.8	35835.8	33898.1	36338.4	45441.2	35357.4	0.778092	-0.361987	0.00221438	1.47492	down	--
pos_1350	4-Methylcatechol	71.209	70.2497	67.6156	60.1903	53.3561	61.1893	69.6914	58.2452	0.835759	-0.258841	0.028449	1.35678	down	--
pos_1352	Benzeneacetonitrile	72.4105	70.5444	68.868	53.347	47.8343	50.9871	70.6076	50.7228	0.718376	-0.477189	0.0010394	1.46478	down	--
pos_1353	Indole	1571.05	1589.15	1516.61	1187.63	1070.76	1233.05	1558.94	1163.81	0.746544	-0.421701	0.00645567	1.44459	down	Phenylalanine, tyrosine and tryptophan biosynthesis(ko00400);;Protein digestion and absorption(ko04974);;Tryptophan metabolism(ko00380)
pos_1359	2-Phenylethanol	176.137	170.608	178.624	138.811	126.267	149.306	175.123	138.128	0.788749	-0.342362	0.0211178	1.39255	down	Phenylalanine metabolism(ko00360)
pos_1360	trans-Cinnamic acid	7750.5	7627.21	7469.82	6072.07	5881.18	6359.96	7615.84	6104.41	0.80154	-0.319153	0.00190935	1.45748	down	Ubiquinone and other terpenoid-quinone biosynthesis(ko00130);;Phenylalanine metabolism(ko00360)
pos_1363	Tetracenomycin F2	1925.07	2001.11	1889	1427.01	1204.23	1473.53	1938.4	1368.26	0.70587	-0.502526	0.0116417	1.43017	down	--
pos_1367	15-Demethyl plumieride	50.5488	48.5177	41.2472	36.6814	28.2227	38.4124	46.7712	34.4388	0.736325	-0.441585	0.0440241	1.23834	down	--
pos_1370	N-(S-Nitroso-N-acetyl-D,L-penicillamine)-2-amino-2-deoxy-1,3,4,6-tetra-O-acetyl-beta-D-glucopyranose	906.366	940.873	830.483	599.801	490.894	659.776	892.574	583.49	0.653716	-0.613263	0.00946815	1.40019	down	--
pos_1378	Vescalin	132.285	141.404	117.707	87.3312	73.1213	103.244	130.465	87.8989	0.673734	-0.56975	0.0203873	1.33266	down	--
pos_1383	Benzene	56.9078	55.639	58.5191	41.6059	40.3471	48.8028	57.022	43.5853	0.76436	-0.387677	0.0273888	1.37674	down	--
pos_1384	xi-4-Hydroxy-4-methyl-2-cyclohexen-1-one	423.841	426.533	405.558	309.781	272.156	335.101	418.644	305.679	0.730165	-0.453705	0.0163	1.41499	down	--
pos_1385	Toluene	437.07	442.683	440.588	342.479	298.588	353.695	440.114	331.587	0.753412	-0.408489	0.0223114	1.42883	down	--
pos_1398	1-Methoxy-4-[5-(4-methoxyphenoxy)-3-penten-1-ynyl]benzene	133.97	103.088	99.8562	58.2837	52.9941	48.5898	112.305	53.2892	0.474505	-1.0755	0.0261832	1.38301	down	--
pos_1404	5,6-Dihydro-4-methoxy-6-[2-(4-methoxyphenyl)ethyl]-2H-pyran-2-one	419.863	371.154	383.445	550.316	460.313	513.004	391.487	507.878	1.2973	0.375516	0.0277069	1.32014	up	--
pos_1413	alpha-Tocopherol	70.4635	60.3931	56.2598	82.8208	79.0031	75.263	62.3721	79.029	1.26706	0.341481	0.0392923	1.2989	up	Vitamin digestion and absorption(ko04977);;Ubiquinone and other terpenoid-quinone biosynthesis(ko00130);;Ferroptosis(ko04216)
pos_1415	Corchoroside A	21504.7	19959.6	19294	25283.3	22817.6	24377.7	20252.8	24159.6	1.1929	0.254475	0.0162282	1.32838	up	--
pos_1421	Morpholine	133.765	125.387	124.568	165.031	153.248	155.148	127.907	157.809	1.23378	0.303087	0.00360448	1.4194	up	--
pos_1438	Palmitoyl glucuronide	97.2808	109.393	93.3898	74.5428	63.1195	59.6581	100.021	65.7735	0.657596	-0.604727	0.00661918	1.40149	down	Bile secretion(ko04976);;Pentose and glucuronate interconversions(ko00040)
pos_1447	Diterpene alkaloid	47.7228	54.4715	116.468	138.348	183.875	187.012	72.8876	169.745	2.32886	1.21962	0.0269055	1.30845	up	--
pos_1503	3-Oxo-6b-angeloyloxy-7(11)-eremophilen-12,8a-olide	198.896	167.608	172.151	228.036	298.74	281.968	179.551	269.581	1.50142	0.586323	0.0351509	1.33532	up	--
pos_1676	25-Hydroxycholesterol	2052.75	1819.31	2060.52	1096.55	1125.71	1108.41	1977.53	1110.22	0.56142	-0.832848	0.00767965	1.4563	down	Primary bile acid biosynthesis(ko00120)
pos_1800	DG(16:0/18:2(9Z,12Z)/0:0)	59121	46287.5	52544.5	74320.7	72022.4	69815	52651	72052.7	1.3685	0.452592	0.0244157	1.39161	up	Th1 and Th2 cell differentiation(ko04658);;Adipocytokine signaling pathway(ko04920);;Gap junction(ko04540);;Melanogenesis(ko04916);;Insulin secretion(ko04911);;Inflammatory mediator regulation of TRP channels(ko04750);;Non-small cell lung cancer(ko05223);;Pancreatic secretion(ko04972);;Platelet activation(ko04611);;Apelin signaling pathway(ko04371);;T cell receptor signaling pathway(ko04660);;Cir…
pos_1993	(E)-4-(Trimethylammonio)but-2-enoate	12.6417	12.5699	11.2567	15.3169	14.1406	13.6961	12.1561	14.3845	1.18332	0.242838	0.0281804	1.27165	up	ABC transporters(ko02010)
pos_2145	5-Methylthiopentanaldoxime	26.8159	22.082	31.2648	37.4819	38.8748	32.6848	26.7209	36.3472	1.36025	0.443873	0.0472089	1.25036	up	2-Oxocarboxylic acid metabolism(ko01210)
pos_2151	LysoPA(O-18:0/0:0)	93.951	96.6287	86.5012	110.698	120.802	105.034	92.3603	112.178	1.21457	0.280446	0.0293096	1.3034	up	--
pos_2262	5-Phenyl-1,3-pentadiyne	28.425	27.5812	25.2646	34.9609	33.1667	31.4774	27.0903	33.2017	1.22559	0.293482	0.0115335	1.35354	up	--
pos_2331	Cyclosomatostatin	1520.22	1284.76	1177.45	1875.57	1650.67	1722.3	1327.48	1749.51	1.31792	0.398266	0.0319465	1.29141	up	--
pos_2401	PC(17:0/PGF1alpha)	9056.02	11538.8	10527.8	13934.8	13553.9	12368.1	10374.2	13285.6	1.28064	0.356864	0.0349168	1.26508	up	--
pos_2492	3-Methylbutyraldehyde oxime	369.205	392.286	377.471	406.203	433.13	416.311	379.654	418.548	1.10245	0.140708	0.0206645	1.311	up	2-Oxocarboxylic acid metabolism(ko01210)
pos_2781	Undecaprenyl phosphate alpha-L-Ara4FN	127.283	113.783	113.248	164.625	184.905	169.84	118.105	173.123	1.46584	0.551731	0.00256097	1.444	up	Amino sugar and nucleotide sugar metabolism(ko00520)
pos_2797	PG(a-13:0/i-14:0)	4154.45	3715.44	3365.71	4668.1	5275.39	5005.81	3745.2	4983.1	1.33053	0.412	0.0145091	1.35981	up	--
pos_2804	Cyclopassifloic acid A	1768.3	1701.44	1511.36	2031.08	2069.8	1985.99	1660.37	2028.96	1.22199	0.289238	0.0315786	1.36491	up	--
pos_2805	Fasciculic acid B	1384.09	1213.98	1421.78	1919.73	1989.47	1718.3	1339.95	1875.83	1.39992	0.485348	0.00764007	1.39971	up	--
pos_2847	Colistin	364.411	357.928	312.16	422.988	404.922	410.061	344.833	412.657	1.19669	0.259044	0.0430758	1.31943	up	ABC transporters(ko02010)
pos_2903	2-Nonenoic acid gamma-lactone	134.691	123.518	119.369	146.245	166.983	181.087	125.859	164.772	1.30917	0.388656	0.044224	1.30097	up	--
pos_2908	Cyclotricuspidogenin C	879.492	791.462	742.234	1124.25	1156.69	1122.18	804.396	1134.37	1.41022	0.495916	0.0101316	1.44806	up	--
pos_3312	2-Benzyl-aminoethanol	55.7521	62.6366	58.5001	80.2128	78.028	69.8887	58.9629	76.0432	1.28968	0.36701	0.0148141	1.35593	up	--
pos_336	Perflutren	6251.69	5380.4	5633.93	10476.8	10839.5	9286.72	5755.34	10201	1.77244	0.825735	0.0031825	1.45292	up	--
pos_3370	Octahydro-2H-1-benzopyran-2-one	28.9471	28.1811	25.676	36.9954	45.7198	38.8324	27.6014	40.5159	1.46789	0.553746	0.0280319	1.37245	up	--
pos_3631	PG(i-19:0/22:6(5Z,7Z,10Z,13Z,16Z,19Z)-OH(4))	1560.55	2080.73	3336.91	7348.91	7546.27	4141.42	2326.07	6345.53	2.72801	1.44785	0.0492957	1.27457	up	--
pos_3788	MG(20:4(6E,8Z,11Z,13E)-2OH(5S,15S)/0:0/0:0)	70.8416	72.0077	57.2418	27.0254	23.5874	36.4966	66.697	29.0365	0.435349	-1.19976	0.0040155	1.42099	down	--
pos_3790	gamma-Glutamyl-2-aminobutyrate	51.4642	41.1338	41.6832	27.8564	20.6008	8.30447	44.7604	18.9206	0.422708	-1.24227	0.0260162	1.31921	down	--
pos_3791	3-Hydroxy-3-carboxymethyl-adipic acid	108.694	145.322	127.588	36.7016	53.6796	61.3409	127.201	50.574	0.39759	-1.33065	0.00574854	1.41838	down	--
pos_3794	L-Aspartate	31.9749	34.2019	31.2854	15.6889	13.0425	19.4043	32.4874	16.0452	0.49389	-1.01774	0.0047359	1.45126	down	Pantothenate and CoA biosynthesis(ko00770);;ABC transporters(ko02010);;Arginine biosynthesis(ko00220);;Protein digestion and absorption(ko04974);;Alanine, aspartate and glutamate metabolism(ko00250);;Monobactam biosynthesis(ko00261);;beta-Alanine metabolism(ko00410);;Cysteine and methionine metabolism(ko00270);;Carbon metabolism(ko01200);;2-Oxocarboxylic acid metabolism(ko01210);;Glycine, serine …
pos_3799	D-Pantothenic acid hemicalcium salt	10420.3	10800.4	9921.91	4765.32	4684.93	5701.92	10380.9	5050.72	0.486542	-1.03936	0.000294488	1.47382	down	--
pos_3801	Serylarginine	21.3551	22.0905	22.0716	8.31228	6.39818	9.75325	21.8391	8.15457	0.373394	-1.42123	0.00329464	1.47613	down	--
pos_3803	(1S,2S,4S,5S)-2,4,7-Thujanetriol 4-glucoside	28.385	23.4991	18.3404	37.3877	43.1608	31.18	23.4082	37.2428	1.59102	0.669952	0.0389999	1.25688	up	--
pos_3805	17-beta-estradiol 3-sulfate-17-(beta-D-glucuronide)	423.739	432.733	382.129	88.7274	77.455	130.64	412.867	98.9407	0.239643	-2.06104	0.000153501	1.47582	down	--
pos_3811	Taurocholic acid 3-sulfate	13.4867	20.2462	14.2151	9.69299e-05	1.35988	9.69299e-05	15.9827	0.453357	0.0283655	-5.13972	0.0152733	1.44102	down	--
pos_3813	4-Hydroxyphenylacetaldehyde	13.6862	12.8246	10.8077	6.14655	5.69763	6.61275	12.4395	6.15231	0.49458	-1.01573	0.0120529	1.43267	down	Tyrosine metabolism(ko00350)
pos_3815	3''-Deamino-3''-hydroxykanamycin B	50.1218	48.0042	44.5212	10.2776	5.54846	11.4817	47.5491	9.10259	0.191436	-2.38507	0.000101469	1.47807	down	Neomycin, kanamycin and gentamicin biosynthesis(ko00524)
pos_3818	Methyl (2E,6Z)-dodecadienoate	50.497	34.9008	30.5443	13.2834	12.897	9.69299e-05	38.6474	8.72685	0.225807	-2.14684	0.01932	1.32244	down	--
pos_3819	2,2-Dimethyl-5-hydroxy-1-pyrrolidinyloxy	24.4221	20.0355	18.8442	15.5586	14.4965	10.3481	21.1006	13.4678	0.638264	-0.647775	0.0305843	1.2625	down	--
pos_3827	5-(4-Methoxybenzylidene)-1,3-thiazolidine-2,4-dione	106.337	112.564	73.0267	7.43121	19.7556	12.7321	97.3095	13.3063	0.136742	-2.87047	0.0148644	1.4259	down	--
pos_3829	Lucidenic acid L	6.32261	15.7174	9.51411	35.9955	41.6386	43.9412	10.518	40.5251	3.85292	1.94595	0.00129327	1.4414	up	--
pos_3834	Geldanamycin	20.046	40.8259	23.4745	47.712	67.7396	53.7584	28.1155	56.4033	2.00613	1.00442	0.0321762	1.26	up	--
pos_3836	9-(Tetrahydrofuran-2-yl)-9h-purin-6-amine	43.8259	43.9645	41.418	12.9348	9.27513	6.61849	43.0695	9.60946	0.223115	-2.16414	0.000717267	1.47912	down	--
pos_3843	6-Benzylaminopurine	114.423	92.8998	102.556	61.5044	46.9416	37.4485	103.293	48.6315	0.470813	-1.08678	0.00447495	1.40234	down	--
pos_3844	Eriojaposide B	25.3056	41.4323	19.2842	68.2721	102.923	130.877	28.674	100.691	3.51156	1.81211	0.0446844	1.31048	up	--
pos_3862	Dimethyl 3-methoxy-4-oxo-5-(8,11,14-pentadecatrienyl)-2-hexenedioate	114.516	106.375	90.1181	12.873	13.9637	22.8279	103.67	16.5549	0.159688	-2.64667	0.00231165	1.46441	down	--
pos_3890	4,4'-Dihydrazino-biphenyl	286.107	284.797	231.024	80.8548	73.7368	82.0885	267.309	78.8934	0.295139	-1.76053	0.00813041	1.46316	down	--
pos_3891	Repaglinide	57.5744	41.1754	38.3262	9.69299e-05	9.69299e-05	9.69299e-05	45.692	9.69299e-05	2.12138e-06	-18.8466	0.0167982	1.43336	down	--
pos_3900	N-(R)-[2-(Hydroxyaminocarbonyl)methyl]-4-methylpentanoyl-L-t-butyl-alanyl-L-alanine, 2-aminoethyl Amide	9.69299e-05	9.69299e-05	9.69299e-05	21.0783	20.8673	29.2161	9.69299e-05	23.7206	244719	17.9008	0.0131607	1.44809	up	--
pos_3903	7-O-Succinyl macrolactin A	14.217	16.0471	26.9603	9.69299e-05	9.69299e-05	9.69299e-05	19.0748	9.69299e-05	5.08157e-06	-17.5863	0.040846	1.37122	down	--
pos_3937	Pro Ile Phe Met	75.139	72.2985	72.1777	16.6939	15.3335	17.9946	73.2051	16.674	0.227771	-2.13434	2.33856e-06	1.48622	down	--
pos_3955	2,3-Dihydroxypropyl 4-phenylbutanoate	45.9068	27.2371	41.3441	21.0101	14.6055	5.45339	38.1627	13.6897	0.358718	-1.47908	0.0293962	1.26824	down	--
pos_3967	Dinorcapsaicin	211.633	216.137	233.335	53.2853	57.9893	68.5294	220.368	59.9347	0.271975	-1.87845	9.20537e-05	1.48032	down	--
pos_3992	M8-Nelfinavir	152.011	152.806	143.497	9.69299e-05	9.69299e-05	5.4816	149.438	1.82726	0.0122275	-6.35372	1.19749e-05	1.48706	down	--
pos_3998	2,4-Di-tert-butylphenol	173.565	154.357	150.973	69.8386	70.9699	80.7779	159.632	73.8621	0.462704	-1.11184	0.00184821	1.46029	down	--
pos_4001	Retinyl beta-glucuronide	9.68982	12.5665	9.77122	5.29739	5.12483	7.27325	10.6759	5.89849	0.552507	-0.855934	0.0180359	1.35198	down	--
pos_4011	Cytidylyl-(5'-3')-5'-inosinic acid homopolymer	526.264	689.608	642.142	308.924	367.031	395.506	619.338	357.154	0.57667	-0.794182	0.0170287	1.38232	down	--
pos_4020	(S)-Reticuline	9.69299e-05	9.69299e-05	9.69299e-05	99.9446	81.9894	67.8518	9.69299e-05	83.2619	858991	19.7123	0.0122117	1.45027	up	--
pos_4042	Methylmalonylcarnitine	431.172	381.253	445.393	92.1249	105.544	122.881	419.273	106.85	0.254847	-1.9723	0.000993127	1.46962	down	--
pos_4043	Estradiol-17beta	61.2053	53.0143	54.1325	29.6403	31.5337	22.7226	56.1174	27.9655	0.49834	-1.0048	0.00162613	1.43145	down	Endocrine and other factor-regulated calcium reabsorption(ko04961);;GnRH secretion(ko04929);;Breast cancer(ko05224);;Endocrine resistance(ko01522);;Ovarian steroidogenesis(ko04913);;Steroid hormone biosynthesis(ko00140);;Thermogenesis(ko04714);;Prolactin signaling pathway(ko04917);;Prostate cancer(ko05215);;Estrogen signaling pathway(ko04915);;Pathways in cancer(ko05200)
pos_4065	N-Acetylneuraminic acid	167.352	162.986	133.231	95.729	91.4791	110.608	154.523	99.2722	0.642442	-0.638362	0.0190044	1.36582	down	Amino sugar and nucleotide sugar metabolism(ko00520)
pos_4066	(R)-1-O-[b-D-Apiofuranosyl-(1->2)-b-D-glucopyranoside]-1,3-octanediol	37.451	37.4888	24.6023	10.8866	15.3019	15.1298	33.1807	13.7728	0.415084	-1.26853	0.0347314	1.35016	down	--
pos_4068	4''-O-Acetylafzelin	236.513	225.434	206.752	107.543	116.992	152.769	222.899	125.768	0.564237	-0.825627	0.00670321	1.41041	down	--
pos_4076	3-Pyridinebutanoic acid	234.737	243.936	224	185.057	178.971	187.594	234.224	183.874	0.785034	-0.349173	0.00550689	1.45164	down	--
pos_4077	Isoquinoline N-oxide	5027.16	5082.45	5022.43	3639.23	3443.33	3813.76	5044.01	3632.1	0.720082	-0.473766	0.00459412	1.47455	down	--
pos_4078	Methyl 5-(hydroxymethyl)pyrrolidine-3-carboxylate	689.831	682.103	640.016	486.168	450.224	519.183	670.65	485.191	0.723464	-0.467007	0.00228628	1.44061	down	--
pos_4079	Indoleacrylic acid	17755.1	17602.9	17010.3	12091.8	11429	12891.4	17456.1	12137.4	0.69531	-0.524272	0.00142435	1.46735	down	--
pos_4080	Asparaginylglycine	130.392	134.464	129.222	89.1555	79.6558	94.8894	131.36	87.9002	0.669158	-0.579582	0.00540304	1.46086	down	--
pos_4081	Pheneturide	150.582	162.848	131.776	56.5307	54.883	68.8023	148.402	60.072	0.404792	-1.30475	0.00355649	1.45674	down	--
pos_4085	Ethyl cellulose	71.7882	88.6846	66.8619	6.24284	6.98416	17.0414	75.7782	10.0895	0.133144	-2.90894	0.00297415	1.45832	down	--
pos_4092	L-Fucose 1-phosphate	17.8278	20.0549	25.1633	6.96497	11.0731	15.8451	21.0153	11.2944	0.537437	-0.895834	0.0459397	1.22136	down	Fructose and mannose metabolism(ko00051);;Amino sugar and nucleotide sugar metabolism(ko00520)
pos_4097	6'''-Deamino-6'''-oxoneomycin C	37.3737	53.4826	24.0121	142.492	200.638	198.432	38.2895	180.521	4.71463	2.23715	0.00825793	1.42974	up	Neomycin, kanamycin and gentamicin biosynthesis(ko00524)
pos_4108	6-Methylquinoline	2959.5	2973.85	2866.04	2053.51	1943.86	2215.42	2933.13	2070.93	0.706047	-0.502163	0.00319588	1.46347	down	--
pos_4112	L-Tryptophan	47.4361	51.8206	50.8536	25.2845	27.4278	35.7803	50.0367	29.4975	0.589517	-0.762394	0.0132348	1.41415	down	Aminoacyl-tRNA biosynthesis(ko00970);;Phenylalanine, tyrosine and tryptophan biosynthesis(ko00400);;Biosynthesis of amino acids(ko01230);;Glycine, serine and threonine metabolism(ko00260);;2-Oxocarboxylic acid metabolism(ko01210);;African trypanosomiasis(ko05143);;Mineral absorption(ko04978);;Axon regeneration(ko04361);;Protein digestion and absorption(ko04974);;Serotonergic synapse(ko04726);;Cen…
pos_4114	BQ 123	258.005	311.593	246.461	25.9465	22.3041	54.2785	272.02	34.1764	0.125639	-2.99264	0.00192924	1.46885	down	Bile secretion(ko04976)
pos_4116	Petunidin 3-(6''-p-coumaroyl-glucoside)	71.1775	63.022	56.2473	29.4303	23.2146	36.9589	63.4823	29.8679	0.470493	-1.08776	0.00469021	1.40595	down	--
pos_4122	FAD	1307.61	1319.98	1257.33	648.577	600.535	793.186	1294.97	680.766	0.525699	-0.927691	0.00484085	1.46287	down	Vitamin digestion and absorption(ko04977);;Riboflavin metabolism(ko00740)
pos_4130	(-)-threo-Iso(homo)2-citrate	362.219	368.726	366.295	230.969	224.941	283.352	365.747	246.421	0.673747	-0.569722	0.0223666	1.42393	down	2-Oxocarboxylic acid metabolism(ko01210)
pos_4140	Melleolide C	16.6476	30.5701	12.7712	91.8965	119.098	128.192	19.9963	113.062	5.65414	2.49931	0.00506062	1.43896	up	--
pos_4257	methionine glutamate	69.7606	68.3135	73.2894	139.317	110.002	108.207	70.4545	119.175	1.69152	0.758323	0.0378129	1.36679	up	--
pos_4259	L-Isoleucine	128.404	112.958	141.214	25.4751	29.1034	34.3149	127.525	29.6311	0.232355	-2.1056	0.00383535	1.46066	down	Shigellosis(ko05131);;2-Oxocarboxylic acid metabolism(ko01210);;Biosynthesis of amino acids(ko01230);;Aminoacyl-tRNA biosynthesis(ko00970);;ABC transporters(ko02010);;Central carbon metabolism in cancer(ko05230);;Valine, leucine and isoleucine degradation(ko00280);;Protein digestion and absorption(ko04974);;Valine, leucine and isoleucine biosynthesis(ko00290);;Mineral absorption(ko04978)
pos_4260	3'-Hydroxyamobarbital	236.923	268.974	218.949	76.8424	83.8218	91.2596	241.615	83.9746	0.347555	-1.52469	0.005397	1.46654	down	--
pos_4261	5-[1-Carboxy-2-(trimethylazaniumyl)ethoxy]-5-oxopentanoate	1299.58	1120.1	1441.37	225.696	249.012	271.391	1287.02	248.7	0.193238	-2.37155	0.0070155	1.45881	down	--
pos_4262	Betavulgarin glucoside	49.4849	48.5252	43.6207	30.0294	26.8915	30.0659	47.2103	28.9956	0.61418	-0.703267	0.0024785	1.45384	down	--
pos_4263	DG(2:0/18:1(12Z)-O(9S,10R)/0:0)	16.1724	31.2453	14.8587	41.6155	63.9361	46.659	20.7588	50.7369	2.44411	1.28931	0.0273591	1.29126	up	--
pos_4271	Homoanserine	18.5126	21.9964	17.0694	9.41931	10.5903	6.29249	19.1928	8.76738	0.456806	-1.13035	0.00613394	1.4	down	--
pos_4286	Hydroxytamoxifen	19.9179	34.3614	23.9264	2.39731	2.7745	10.3935	26.0686	5.18844	0.199031	-2.32894	0.0211913	1.35616	down	Drug metabolism - cytochrome P450(ko00982)
pos_4295	S-(9-hydroxy-PGA2)-glutathione	22.2013	27.9341	9.671	60.1696	80.2771	88.3468	19.9355	76.2645	3.82557	1.93567	0.00765787	1.40276	up	--
pos_4299	Glycyl-prolyl-arginyl-valyl-valyl-glutamic acid	2.88812	9.69299e-05	9.69299e-05	14.0948	9.23075	18.0328	0.962771	13.7861	14.3192	3.83988	0.0255737	1.36636	up	--
pos_4307	Strictosidine aglycone	23.0148	32.4817	9.17565	75.2571	77.6096	98.6508	21.5574	83.8392	3.88911	1.95944	0.00355579	1.41002	up	--
pos_4308	Anhydrocinnzeylanine	9.69299e-05	9.69299e-05	9.69299e-05	41.8102	45.9928	57.8525	9.69299e-05	48.5518	500896	18.9342	0.00965087	1.45983	up	--
pos_4311	1-(3-Carboxypropylcarbamoyl)-5-fluorouracil	13.2591	18.6842	9.44603	133.005	113.813	198.616	13.7964	148.478	10.7621	3.42788	0.0332693	1.38415	up	--
pos_4324	PS(20:4(5Z,8Z,11Z,14Z)/22:6(5Z,8E,10Z,13Z,15E,19Z)-2OH(7S, 17S))	2.06125	16.3037	9.69299e-05	182.814	170.784	325.116	6.12169	226.238	36.9567	5.20777	0.0458026	1.35075	up	--
pos_4332	3-Phenyl-1H-pyrazole	37.6006	38.6249	27.7558	17.9416	19.48	19.5086	34.6604	18.9767	0.547505	-0.869057	0.0428296	1.36303	down	--
pos_4350	LysoPC(20:5(5Z,8Z,11Z,14Z,17Z)/0:0)	85.9796	92.7833	83.3015	9.91873	5.64311	16.3662	87.3548	10.6427	0.121833	-3.03702	5.69865e-05	1.48294	down	--
pos_4352	CPA(18:2(9Z,12Z)/0:0)	27.5922	24.7375	25.5773	6.89441	6.03198	9.69299e-05	25.969	4.30883	0.165922	-2.59142	0.00461119	1.45156	down	--
pos_4359	4'-Oxolividamine	37.0809	30.7873	32.1162	24.5549	26.2856	25.7407	33.3281	25.5271	0.765931	-0.384714	0.0472768	1.30955	down	Neomycin, kanamycin and gentamicin biosynthesis(ko00524)
pos_4368	Diethylaminoethyl-dextran	1.77203	1.61478	9.69299e-05	31.4723	39.5161	35.0809	1.12897	35.3565	31.3174	4.96889	0.00304362	1.477	up	--
pos_4379	7,12-Dihydroxy-3,11,15,23-tetraoxolanost-8-en-26-oic acid	21.5025	32.9743	15.8452	67.8219	86.5693	63.634	23.4407	72.6751	3.10038	1.63245	0.00637305	1.40375	up	--
pos_4390	C75 trans	1.79161	2.1348	9.69299e-05	47.7565	30.0445	36.143	1.30884	37.9814	29.0192	4.85894	0.0181702	1.42354	up	--
pos_4397	all-trans-4-Oxoretinoic acid	27.779	28.6741	23.4743	10.1014	14.5836	3.40479	26.6425	9.36326	0.351441	-1.50865	0.0185893	1.36952	down	Retinol metabolism(ko00830)
pos_4407	Butanedioic acid, octenyl-	432.072	422.743	395.652	99.5146	100.287	105.236	416.822	101.679	0.243939	-2.03541	0.000922739	1.48448	down	--
pos_4463	6'''-Deamino-6'''-oxoparomomycin II	115.36	132.77	100.525	71.9946	64.963	52.8393	116.218	63.2657	0.544368	-0.877345	0.013427	1.38683	down	Neomycin, kanamycin and gentamicin biosynthesis(ko00524)
pos_4481	LysoPC(14:0/0:0)	2.81245	1.12076	3.56765	43.3255	23.6853	51.3811	2.50029	39.464	15.7838	3.98037	0.0451472	1.35066	up	--
pos_4500	Hexanoyllysine	320.266	383.967	326.748	242.521	211.627	163.101	343.66	205.75	0.598702	-0.740091	0.0113563	1.37094	down	--
pos_4521	5-Deoxymyricanone	991.908	926.042	915.345	306.792	325.115	369.074	944.432	333.66	0.353292	-1.50107	5.67431e-05	1.47886	down	--
pos_4536	L-Linalool 3-[xylosyl-(1->6)-glucoside]	445.475	471.998	437.065	199.473	237.344	235.514	451.513	224.11	0.496354	-1.01056	0.000174495	1.47413	down	--
pos_4540	Guanidinoproclavaminic acid	462.052	483.081	428.454	219.513	224.213	262.402	457.862	235.376	0.514076	-0.959947	0.000502031	1.46623	down	--
pos_4568	alpha,beta-Methylene ATP	40.775	41.3231	40.6991	6.70414	10.5209	15.9565	40.9324	11.0605	0.270214	-1.88782	0.00772426	1.46401	down	--
pos_4579	5'-Butyrylphosphoinosine	42.3929	52.6436	42.749	16.7841	21.0251	15.9986	45.9285	17.9359	0.390518	-1.35654	0.00589773	1.44475	down	Purine metabolism(ko00230)
pos_4583	Agavoside A	18.7708	11.6456	20.9659	67.5128	62.0231	86.4597	17.1274	71.9985	4.20369	2.07166	0.0100263	1.43008	up	--
pos_4611	Thymidine glycol	1697.74	1880.82	1481.75	781.582	902.546	831.037	1686.77	838.388	0.497037	-1.00857	0.0122567	1.43622	down	--
pos_4612	2'-Fluorothymidine	495.575	524.739	445.529	235.06	262.672	250.847	488.614	249.527	0.510682	-0.969502	0.00490899	1.4606	down	--
pos_4620	LysoPC(18:4(6Z,9Z,12Z,15Z)/0:0)	86.9171	108.582	70.157	28.8248	43.5747	43.3041	88.5519	38.5679	0.43554	-1.19912	0.0308583	1.34695	down	--
pos_4659	(3R,4S)-2-[6-(Cyclohexylamino)purin-9-yl]-5-(hydroxymethyl)oxolane-3,4-diol	123.71	100.497	92.4876	54.1439	57.5206	76.3542	105.565	62.6729	0.593692	-0.752214	0.0243965	1.3011	down	--
pos_466	Triphosphate	89.0331	49.4314	35.1573	141.041	138.592	121.954	57.8739	133.862	2.313	1.20977	0.0301117	1.36354	up	Oxidative phosphorylation(ko00190)
pos_4666	Calicheamicin T0	4.61568	30.9974	5.89746	45.5532	81.0104	71.3902	13.8369	65.9846	4.76876	2.25361	0.0201848	1.31602	up	--
pos_4668	Methitural	191.637	178.506	177.177	233.993	221.665	205.551	182.44	220.403	1.20808	0.272721	0.0252923	1.33556	up	--
pos_4677	Aginoside progenin	66.6804	54.627	52.7477	35.9517	29.2048	10.3107	58.0184	25.1557	0.433582	-1.20562	0.0306872	1.30556	down	--
pos_4680	Cyanidin 3-glucosyl-rutinoside	37.0827	31.6005	23.8313	15.8053	14.4867	11.8531	30.8382	14.0484	0.455552	-1.13431	0.0392206	1.34028	down	--
pos_4693	Cadabicine	1.86341	2.59209	9.69299e-05	8.83987	7.09605	13.2496	1.4852	9.72852	6.55032	2.71157	0.0313861	1.33167	up	--
pos_4710	Goshonoside F5	228.363	244.852	215.751	114.132	132.026	125.54	229.656	123.9	0.539501	-0.890302	0.00107398	1.46483	down	--
pos_4723	Tanacetol A	40.088	74.9141	46.0781	135.543	210.588	163.933	53.6934	170.021	3.16652	1.6629	0.018687	1.37502	up	--
pos_4744	(3Z)-Phycocyanobilin	7.53726	28.5205	8.69593	42.6208	73.1283	89.1693	14.9179	68.3061	4.57881	2.19497	0.0408295	1.28882	up	Porphyrin and chlorophyll metabolism(ko00860)
pos_4746	Glucosyl (E)-2,6-Dimethyl-2,5-heptadienoate	9.69299e-05	9.69299e-05	2.53082	35.3906	34.8094	30.8946	0.843671	33.6982	39.9424	5.31985	0.000158036	1.48143	up	--
pos_4748	2,5-Diamino-6-(5-phospho-D-ribitylamino)pyrimidin-4(3H)-one	18.3681	15.3115	14.0822	9.69299e-05	9.69299e-05	3.85673	15.9206	1.28564	0.0807534	-3.63033	0.00127179	1.44243	down	Riboflavin metabolism(ko00740)
pos_4753	Erythronolide B	15.7903	8.44259	12.3042	30.1866	27.0617	33.3891	12.179	30.2125	2.4807	1.31075	0.00322255	1.42609	up	--
pos_4758	Cinnamoside	85.5037	112.798	67.7956	150.73	204.218	194.335	88.6991	183.094	2.06422	1.0456	0.0121593	1.35869	up	--
pos_4766	LysoPE(0:0/18:4(6Z,9Z,12Z,15Z))	122.546	70.0667	69.2379	163.602	156.94	172.136	87.2836	164.226	1.88152	0.911899	0.0418169	1.35487	up	--
pos_4770	Phe Ile Trp Gly	38.0684	44.1902	26.3928	10.3803	20.2911	13.485	36.2171	14.7188	0.406405	-1.29901	0.0342379	1.30337	down	--
pos_4779	Fingolimod phosphate ester, S-	18.3653	35.1073	18.3695	51.0976	64.4051	66.1122	23.9474	60.5383	2.52797	1.33798	0.00803072	1.37489	up	--
pos_4784	4-Phospho-D-erythronate	30.9714	21.8317	21.0734	12.4068	8.72496	9.38843	24.6255	10.1734	0.413124	-1.27535	0.0335064	1.34122	down	Vitamin B6 metabolism(ko00750)
pos_4788	Dehydroisoandrosterone 3-glucuronide	38.6032	51.1625	33.1652	16.8187	16.1639	10.3239	40.977	14.4355	0.352284	-1.50519	0.0258936	1.37849	down	Bile secretion(ko04976)
pos_4795	1,2-Dehydroreticuline	34.616	43.703	19.8769	7.72158	1.49675	5.49874	32.732	4.90569	0.149875	-2.73817	0.0490838	1.33626	down	--
pos_4797	Dolicholide	19.4162	30.8851	19.9033	38.5814	59.277	50.5242	23.4015	49.4609	2.11357	1.07968	0.028659	1.30851	up	--
pos_4814	N-Docosahexaenoyl phenylalanine	1.61007	5.45555	9.69299e-05	15.2279	25.4638	26.6129	2.35524	22.4349	9.52552	3.2518	0.0179769	1.38498	up	--
pos_4834	Estrone-2,3-quinone	141.727	117.14	108.931	68.536	66.8872	101.834	122.599	79.0858	0.645075	-0.632462	0.0456597	1.21938	down	--
pos_4915	Fluoxymesterone	8.06957	5.11586	1.86695	26.4845	36.0309	47.1095	5.01746	36.5416	7.28289	2.86451	0.0259101	1.38731	up	--
pos_4955	Catechin 7-sulfate	9.69299e-05	9.69299e-05	9.69299e-05	120.816	145.402	163.492	9.69299e-05	143.237	1.47773e+06	20.495	0.00737216	1.46802	up	--
pos_5010	28-Glucosyl-30-methyl-3b,23-dihydroxy-12-oleanene-28,30-dioate 3-[arabinosyl-(1->3)-glucuronide]	9.69299e-05	9.69299e-05	9.69299e-05	85.9724	115.448	146.386	9.69299e-05	115.936	1.19608e+06	20.1899	0.0218925	1.42705	up	--
pos_5012	Avenanthramide L	38.424	29.5121	30.9123	18.6572	18.8509	17.4444	32.9494	18.3175	0.555928	-0.847031	0.0312869	1.37809	down	--
pos_5026	dATP	9.69299e-05	9.69299e-05	9.69299e-05	90.0915	120.197	131.184	9.69299e-05	113.824	1.1743e+06	20.1634	0.0114454	1.45752	up	Purine metabolism(ko00230)
pos_5027	3-Methylindole	15.0531	18.4943	20.4545	8.8261	3.07585	10.5467	18.0006	7.48288	0.415702	-1.26638	0.0231042	1.33104	down	Tryptophan metabolism(ko00380)
pos_5028	D-Xylonate	34.4394	32.7613	25.7168	4.41516	9.69299e-05	2.71579	30.9725	2.37702	0.076746	-3.70376	0.00280321	1.46004	down	Pentose and glucuronate interconversions(ko00040)
pos_5074	Omadacycline	9.69299e-05	6.98959	9.69299e-05	9.11589	16.2099	20.8307	2.32993	15.3855	6.60343	2.72321	0.0404627	1.25103	up	--
pos_5080	PS(14:0/PGE1)	8.09469	10.737	2.92414	122.148	113.169	88.5398	7.25196	107.952	14.8859	3.89588	0.00737325	1.45665	up	--
pos_5096	Dihydroresveratrol 4'-glucuronide	14.8915	10.8019	7.46702	25.3692	23.2936	35.4594	11.0535	28.0408	2.53683	1.34303	0.0264414	1.32447	up	--
pos_5108	Behenoyl-arabinofuranosyl-cytosine	195.304	166.969	134.07	77.0473	85.9019	79.1266	165.448	80.6919	0.487719	-1.03588	0.0383015	1.3662	down	--
pos_5113	2'-Deoxy-5-hydroxymethylcytidine-5'-triphosphate	4.86722	7.58736	10.8671	29.3698	26.4638	46.8307	7.77391	34.2214	4.40209	2.13819	0.0450132	1.32671	up	Pyrimidine metabolism(ko00240)
pos_5116	Capsianoside V	8.25975	12.5689	9.69299e-05	21.1073	37.402	30.0809	6.94293	29.5301	4.25326	2.08857	0.0216087	1.31782	up	--
pos_5174	Dapdiamide C	26.922	24.0477	27.0365	5.97279	4.5104	8.98898	26.0021	6.49072	0.249623	-2.00218	0.000449016	1.46558	down	--
pos_5197	Fluoromisonidazole	43.7595	42.8033	43.6299	62.7142	59.5528	60.9574	43.3976	61.0748	1.40733	0.492964	0.00116114	1.47795	up	--
pos_5198	5'-Deoxy-5-fluorocytidine	54.7167	53.894	51.8266	63.5346	72.445	64.1391	53.4791	66.7062	1.24733	0.318847	0.0352003	1.36547	up	Drug metabolism - other enzymes(ko00983)
pos_5218	GlcCer(d18:1/9Z-18:1)	4.25021	2.60894	2.25286	53.3854	89.6854	95.6967	3.03734	79.5892	26.2036	4.71169	0.028313	1.41226	up	--
pos_5219	Viomycin	18.2754	37.6184	15.5049	45.0274	63.7296	71.3783	23.7996	60.0451	2.52295	1.33511	0.0263517	1.28134	up	Nonribosomal peptide structures(ko01054)
pos_5235	AB-Fubinaca	347.442	307.003	303.564	130.087	149.585	222.42	319.336	167.364	0.524099	-0.932088	0.0175921	1.37098	down	--
pos_5237	3-(10-Heptadecenyl)phenol	114.27	108.621	125.774	50.8065	60.7349	87.7158	116.221	66.419	0.571487	-0.807207	0.029752	1.33341	down	--
pos_5281	Aurin	87.9763	84.9846	89.1943	107.948	105.538	101.801	87.3851	105.095	1.20267	0.266241	0.00198405	1.44856	up	--
pos_5282	Phenolsulfonphthalein	4479.44	4481.75	4424.71	5595.36	5463.74	5013.21	4461.97	5357.44	1.20069	0.263862	0.0353634	1.38324	up	--
pos_5299	2-Deoxy-scyllo-inosose	82.5451	86.525	84.3543	94.9619	91.9577	89.7281	84.4748	92.2159	1.09164	0.126494	0.0175596	1.32163	up	Neomycin, kanamycin and gentamicin biosynthesis(ko00524)
pos_5318	1-(4-Aminophenyl)-7,8-dimethoxy-3,5-dihydro-2,3-benzodiazepin-4-one	179.108	154.814	144.343	95.2786	114.907	100.735	159.422	103.641	0.650102	-0.621261	0.0160004	1.35841	down	--
pos_5323	Mandelonitrile rutinoside	29.123	23.5694	33.8714	59.497	41.3675	56.1679	28.8546	52.3441	1.81406	0.859225	0.0328005	1.30587	up	--
pos_5350	Vasicinone	54.4884	58.172	68.4409	41.6861	25.2718	35.0066	60.3671	33.9882	0.563025	-0.82873	0.0146158	1.3498	down	--
pos_5351	(S)-a-Amino-2,5-dihydro-5-oxo-4-isoxazolepropanoic acid N2-glucoside	473.837	517.63	494.277	391.482	300.258	295.649	495.248	329.13	0.664576	-0.589494	0.0214257	1.39093	down	--
pos_5371	DG(18:3(9Z,12Z,15Z)/24:0/0:0)	15.6581	17.2145	10.5673	29.3677	39.0692	36.0785	14.48	34.8385	2.40598	1.26662	0.00609587	1.41007	up	--
pos_538	Phenoxazine	714.225	830.837	732.597	605.863	534.716	617.628	759.22	586.069	0.771936	-0.373447	0.0213158	1.34439	down	--
pos_5425	Azeloprazole	252.883	290.58	243.461	200.182	182.006	211.873	262.308	198.02	0.754916	-0.405613	0.0267883	1.33756	down	--
pos_5455	Lumichrome	249.363	263.06	248.883	159.746	136.233	144.831	253.769	146.936	0.579018	-0.78832	0.000440605	1.47682	down	Riboflavin metabolism(ko00740)
pos_5489	10,11-Dihydro-12R-hydroxy-leukotriene C4	244.355	175.578	152.609	628.767	548.606	591.217	190.847	589.53	3.08901	1.62715	0.000442294	1.46402	up	--
pos_549	Ala Cys Ser	282.716	227.598	217.345	114.676	107.298	143.547	242.553	121.84	0.502325	-0.993308	0.012668	1.38429	down	--
pos_553	5-Hydroxymethyldeoxycytidylate	61.7658	57.3497	51.2129	34.879	26.1963	44.6739	56.7761	35.2498	0.620855	-0.687671	0.0359193	1.29803	down	Pyrimidine metabolism(ko00240)
pos_5563	Nivalenol	35.8676	32.2423	32.5392	52.1344	50.9792	43.2818	33.5497	48.7985	1.45451	0.540536	0.0194426	1.38914	up	--
pos_5583	Methimazole	43.7192	44.2704	45.9154	18.024	15.9851	23.6868	44.635	19.232	0.430872	-1.21467	0.00509181	1.46442	down	--
pos_5603	CDP-DG(i-20:0/22:6(5Z,7Z,10Z,13Z,16Z,19Z)-OH(4))	69.3428	123.852	47.2583	163.236	227.353	242.188	80.1512	210.926	2.6316	1.39594	0.0171725	1.32127	up	--
pos_5605	Asparaginyl-Lysine	217.477	204.49	203.835	104.083	105.031	107.991	208.601	105.702	0.506717	-0.980747	0.00101239	1.47988	down	--
pos_5606	Linocinnamarin	65.5947	42.712	53.9217	18.4998	11.0014	17.8807	54.0761	15.794	0.292069	-1.77562	0.0188407	1.38773	down	--
pos_5618	Alliospiroside A	98.0332	164.642	89.713	211.347	320.265	311.498	117.463	281.037	2.39256	1.25856	0.0227635	1.32066	up	--
pos_5641	DG(20:4(8Z,11Z,14Z,17Z)/22:1(13Z)/0:0)	111.79	135.363	120.135	65.3285	71.1235	80.5376	122.429	72.3299	0.59079	-0.759283	0.00601939	1.42366	down	--
pos_5650	Methyl (3x,4E,10R)-3,10-dihydroxy-4,11-dodecadiene-6,8-diynoate 10-glucoside	46.0944	46.7639	42.2047	18.4063	13.2121	19.0979	45.021	16.9054	0.375501	-1.41311	0.000397406	1.47265	down	--
pos_5651	Tyr Asp Leu	100.119	96.0998	85.047	45.6693	46.2399	51.6467	93.7552	47.852	0.510393	-0.97032	0.00393126	1.45577	down	--
pos_5702	3,4-DHPEA-EA	214.797	205.33	193.332	107.067	104.545	126.562	204.486	112.725	0.551259	-0.859198	0.000637018	1.4586	down	--
pos_5724	Homomethionine	24.6886	23.9475	17.8713	5.65471	4.4353	6.8264	22.1691	5.6388	0.254354	-1.97509	0.0107897	1.43825	down	2-Oxocarboxylic acid metabolism(ko01210)
pos_5763	Arbutin	27.6933	32.9621	18.1163	13.1751	6.28063	8.87202	26.2572	9.44258	0.359618	-1.47546	0.0431699	1.30866	down	Glycolysis / Gluconeogenesis(ko00010)
pos_5764	Taisho	34.2701	34.9075	33.9542	22.7895	18.8059	18.5705	34.3773	20.0553	0.583389	-0.777471	0.00710173	1.46524	down	--
pos_600	Phenylbutyrylglutamine	80.0616	109.18	101.227	26.1429	22.9857	28.6533	96.8227	25.9273	0.267781	-1.90087	0.0124022	1.4527	down	--
pos_605	dAMP	53.663	62.596	46.3966	20.6706	16.9536	28.4647	54.2185	22.0296	0.406312	-1.29934	0.00668903	1.41128	down	Purine metabolism(ko00230)
pos_6056	Penicilloic acid	1353.28	1382.91	1276.99	1147.15	964.661	1011.5	1337.73	1041.1	0.778262	-0.361672	0.0158148	1.38104	down	Penicillin and cephalosporin biosynthesis(ko00311)
pos_606	Salicylic acid 2-beta-D-glucoside	66.1424	74.3855	77.2907	15.534	9.28046	21.6015	72.6062	15.472	0.213095	-2.23043	0.000310882	1.47131	down	--
pos_6064	Citrus Red No.2	195.072	204.899	175.751	159.731	140.661	143.199	191.907	147.864	0.770496	-0.376141	0.0170729	1.35776	down	--
pos_6069	Asn Tyr Cys Glu	744.941	740.245	694.225	605.156	524.826	533.547	726.47	554.51	0.763294	-0.38969	0.00760955	1.41144	down	--
pos_607	3'-Keto-3'-deoxy-AMP	347.345	373.322	354.756	177.413	157.87	214.674	358.474	183.319	0.511388	-0.967511	0.00313233	1.46246	down	--
pos_608	1-(5-Phospho-D-ribosyl)-5-amino-4-imidazolecarboxylate	16.2374	25.9966	21.6429	6.38476	3.82917	10.6148	21.2923	6.9429	0.326076	-1.61672	0.0176994	1.35822	down	Purine metabolism(ko00230)
pos_609	Chlorogenoquinone	33.8132	42.5222	32.5029	7.36304	5.55026	10.6087	36.2794	7.84068	0.216119	-2.2101	0.00463321	1.45486	down	--
pos_610	Sulfazecin	67.2318	76.5118	68.8894	48.603	32.9784	53.4029	70.8776	44.9948	0.634823	-0.655574	0.0354087	1.33492	down	Monobactam biosynthesis(ko00261)
pos_612	3-Hydroxy-2-methylpyridine-4,5-dicarboxylate	48.8522	52.3342	45.9477	20.2191	12.4222	24.3467	49.0447	18.996	0.38732	-1.3684	0.00453975	1.44739	down	Vitamin B6 metabolism(ko00750)
pos_6123	DG(22:4(7Z,10Z,13Z,16Z)/24:1(15Z)/0:0)	9.69299e-05	9.69299e-05	9.69299e-05	167.97	248.43	232.09	9.69299e-05	216.163	2.2301e+06	21.0887	0.0126584	1.4561	up	--
pos_6153	4-Hydroxy-5-phenyltetrahydro-1,3-oxazin-2-one	27.4345	22.5293	20.2533	36.4378	39.7756	31.0053	23.4057	35.7396	1.52696	0.61066	0.0218277	1.32115	up	Drug metabolism - cytochrome P450(ko00982)
pos_6159	Lacto-N-triose I	75.5017	77.1008	77.2539	62.4512	53.2255	56.8083	76.6188	57.495	0.750403	-0.414262	0.0159363	1.43854	down	--
pos_6161	Neuraminic acid	55.0375	56.4804	49.8221	44.7743	40.2126	42.0656	53.78	42.3508	0.787483	-0.344679	0.0130102	1.38179	down	--
pos_618	Difluorodeoxycytidine triphosphate	28.8696	31.8709	30.5725	9.26409	5.12646	12.1225	30.4377	8.83768	0.290353	-1.78412	0.00344415	1.4645	down	--
pos_619	dTDP-4-oxo-2,3,6-trideoxy-D-glucose	176.046	191.5	175.719	104.746	87.2006	128.285	181.088	106.744	0.589457	-0.762542	0.0135176	1.41477	down	Polyketide sugar unit biosynthesis(ko00523)
pos_6215	(2R,3R,4S,5S,6R)-2-(3-(4-Cyclopropylbenzyl)-4-fluoro-1H-indol-1-yl)-6-(hydroxymethyl)tetrahydro-2H-pyran-3,4,5-triol	45.8798	40.4515	33.5976	19.0892	15.6887	20.9246	39.9763	18.5675	0.464462	-1.10637	0.0150035	1.40006	down	--
pos_6225	Adenosine	36.7111	35.6752	30.8226	24.7314	27.7672	29.0387	34.403	27.1791	0.790021	-0.340037	0.0365324	1.26557	down	Purine metabolism(ko00230);;Neuroactive ligand-receptor interaction(ko04080);;ABC transporters(ko02010);;cGMP-PKG signaling pathway(ko04022);;Morphine addiction(ko05032);;Renin secretion(ko04924);;Sphingolipid signaling pathway(ko04071);;Parkinson disease(ko05012);;Vascular smooth muscle contraction(ko04270);;Regulation of lipolysis in adipocytes(ko04923);;Alcoholism(ko05034);;cAMP signaling path…
pos_623	Pratenol A	34.2164	57.638	36.8165	5.88547	9.69299e-05	8.9581	42.8903	4.94789	0.115361	-3.11577	0.0255799	1.39136	down	--
pos_6247	DG(24:1(15Z)/24:1(15Z)/0:0)	98.6128	95.9624	111.136	82.9	70.7745	76.358	101.904	76.6775	0.752451	-0.410331	0.0147312	1.35099	down	--
pos_6275	DG(a-25:0/PGE2/0:0)	19.7091	10.0906	9.69299e-05	32.0726	27.9997	39.9145	9.93326	33.3289	3.35529	1.74644	0.0335095	1.29231	up	--
pos_6282	1-Methoxy-3-(4-hydroxyphenyl)-2E-propenal 4'-glucoside	60.6321	48.1531	57.5624	28.3906	29.7123	33.8741	55.4492	30.659	0.55292	-0.854856	0.0116445	1.40142	down	--
pos_6285	Violacein	2553.44	2530.95	2460.27	2254.87	1935.76	2162.43	2514.89	2117.69	0.842061	-0.248004	0.0431567	1.3438	down	--
pos_6302	Ile Ile Ile	71.1653	79.2054	70.5578	24.6284	28.7867	26.558	73.6428	26.6577	0.361987	-1.46599	0.000990996	1.47882	down	--
pos_6318	PG(i-19:0/18:3(10,12,15)-OH(9))	9.69299e-05	9.69299e-05	9.69299e-05	85.3733	80.354	107.773	9.69299e-05	91.1669	940545	19.8431	0.00843972	1.4613	up	--
pos_6336	3'-Amino-3'-deoxythimidine glucuronide	208.881	216.268	217.339	198.467	193.178	191.592	214.163	194.412	0.907778	-0.139588	0.00506451	1.41715	down	--
pos_6337	Methotrexate	118.969	118.355	118.138	105.839	102.042	101.227	118.487	103.036	0.869595	-0.201584	0.00697759	1.46507	down	Bile secretion(ko04976)
pos_637	2,4-Diaminobutyric acid	37.8285	44.0421	33.0262	27.9738	23.2865	27.2079	38.2989	26.1561	0.682946	-0.550157	0.0451429	1.308	down	Biosynthesis of amino acids(ko01230);;2-Oxocarboxylic acid metabolism(ko01210);;Glycine, serine and threonine metabolism(ko00260)
pos_638	(R)-(+)-2-Pyrrolidone-5-carboxylic acid	8728.51	9723.08	8927	6559.19	6059.61	6599.91	9126.2	6406.23	0.701961	-0.510537	0.00359112	1.45264	down	--
pos_640	N,N-Dihydroxy-L-valine	43.6303	53.682	60.5355	29.7843	32.1254	30.2573	52.6159	30.7224	0.583899	-0.77621	0.0442063	1.35935	down	--
pos_641	Glycerophosphocholine	2536.42	2364.43	2125.51	624.808	557.707	828.761	2342.12	670.425	0.286247	-1.80467	0.000616092	1.46665	down	Choline metabolism in cancer(ko05231);;Glycerophospholipid metabolism(ko00564);;Ether lipid metabolism(ko00565)
pos_643	Metaphosphoric acid	74.2962	65.029	58.1033	113.775	109.244	85.9327	65.8095	102.984	1.56488	0.64605	0.0307193	1.31947	up	--
pos_645	Cyanidin 3-O-[b-D-Glucopyranosyl-(1->2)-[3,4-dihydroxy-E-cinnamoyl-(->6)]-b-D-glucopyranoside] 5-glucoside	72.1079	97.0804	88.1807	9.69299e-05	2.88578	10.3401	85.7897	4.40866	0.0513891	-4.28239	0.003121	1.46672	down	--
pos_6454	4-(2,6-Dimethylhepta-1,5-dienyl)-7,11-dimethyldodeca-6,10-dien-2-one	739.916	663.646	725.063	342.643	344.265	371.555	709.542	352.821	0.497252	-1.00795	0.00147829	1.46863	down	--
pos_6469	Gladiatoside B3	1369.07	1513.73	1353.05	1195.82	1025.98	1232.14	1411.95	1151.31	0.815407	-0.294408	0.0351746	1.28372	down	--
pos_6483	Furaneol 4-glucoside	339.347	318.783	339.863	193.128	193.539	210.619	332.664	199.095	0.598487	-0.740609	0.000150227	1.47122	down	--
pos_6507	Oleic acid (d5)	1767.1	1725.3	1631.74	1398.03	1604.19	1436.36	1708.05	1479.52	0.866208	-0.207215	0.0474081	1.2318	down	Longevity regulating pathway - worm(ko04212)
pos_651	Ginnalin B	20.9209	20.6543	22.4991	1.51697	1.76275	5.96939	21.3581	3.08304	0.14435	-2.79236	0.00244815	1.46672	down	--
pos_652	(6S)-6,7-Dihydro-2-nitro-6-[[4-(trifluoromethoxy)phenyl]methoxy]-5H-imidazo[2,1-b][1,3]oxazine	248.833	274.003	263.622	198.93	170.476	192.092	262.153	187.166	0.713957	-0.48609	0.00288838	1.43779	down	--
pos_6524	6-Ethyl-3-hydroxy-2-methyl-4-pyrone	94.3248	88.4583	78.3488	103.257	121.677	102.898	87.044	109.277	1.25543	0.328179	0.0498728	1.23317	up	--
pos_6556	3-Fucosyllactose	64.1113	74.7818	64.1129	53.4612	49.863	57.0991	67.6686	53.4744	0.790239	-0.339638	0.0366949	1.30767	down	--
pos_6562	Glutaminylleucine	149.274	153.422	138.255	191.838	171.766	181.887	146.984	181.831	1.23708	0.306937	0.0103868	1.35809	up	--
pos_6563	D-Erythro-imidazole-glycerol-phosphate	59.5238	59.6396	53.0417	25.6172	24.3247	26.5498	57.4017	25.4972	0.44419	-1.17075	0.00256458	1.47547	down	Biosynthesis of amino acids(ko01230);;Histidine metabolism(ko00340)
pos_6564	5-Amino-6-(5'-phosphoribosylamino)uracil	131.355	108.253	116.851	43.2704	41.061	52.8752	118.82	45.7355	0.384916	-1.37739	0.00222026	1.451	down	Riboflavin metabolism(ko00740)
pos_6581	3-ketosphingosine	1724.16	1484.91	1768.04	526.235	507.02	527.268	1659.04	520.174	0.31354	-1.67328	0.00569889	1.46525	down	--
pos_6594	delta8,14-Sterol	87.7552	85.2888	75.3121	146.701	127.315	124.253	82.7854	132.756	1.60362	0.681332	0.00763641	1.41222	up	Steroid biosynthesis(ko00100)
pos_66	Maltol	27.9512	29.3814	25.8215	19.7493	20.0584	23.303	27.7181	21.0369	0.75896	-0.397904	0.0124163	1.36011	down	Polyketide sugar unit biosynthesis(ko00523)
pos_660	Salicin 6-phosphate	3208.38	3662.26	3636.76	1054.43	1024.83	1395.52	3502.47	1158.26	0.330698	-1.59641	0.000313155	1.47336	down	Glycolysis / Gluconeogenesis(ko00010)
pos_6601	Aspartame	76.7252	73.1414	88.3181	133.255	107.519	120.348	79.3949	120.374	1.51614	0.600407	0.0144338	1.36417	up	Taste transduction(ko04742)
pos_6603	Neoline	4011.5	3780.46	4031.69	6272.84	5070.21	5214.85	3941.21	5519.3	1.40041	0.485845	0.0477595	1.32977	up	--
pos_6604	Withanolide	14.3768	10.4949	15.8155	27.9964	20.7972	25.2997	13.5624	24.6978	1.82105	0.864768	0.0155551	1.34484	up	--
pos_6607	1,4-Ipomeadiol	37.2461	32.9879	39.2322	58.4149	50.2349	49.5836	36.4888	52.7444	1.4455	0.531567	0.0125915	1.3746	up	--
pos_661	5,6-Dimethoxysterigmatocystin	82.7644	74.8971	77.7667	2.30013	6.38303	14.2134	78.4761	7.6322	0.0972551	-3.36208	0.000189351	1.47517	down	--
pos_6613	Glutarate semialdehyde	82.4605	88.7147	81.0178	106.833	106.482	94.9196	84.0643	102.745	1.22222	0.2895	0.0222113	1.33049	up	Lysine degradation(ko00310)
pos_662	Aniline	55.421	60.6281	62.17	53.6291	48.6039	48.77	59.4064	50.3343	0.847288	-0.239075	0.0277404	1.30237	down	--
pos_6638	10,11-Epoxy-3-geranylgeranylindole	170.881	163.487	134.007	63.7441	81.6741	68.1374	156.125	71.1852	0.45595	-1.13305	0.0074564	1.42516	down	--
pos_664	3,4-Dihydro-5-(5-methyl-2-furanyl)-2H-pyrrole	1011.79	1126.65	1091.29	585.384	558.655	610.079	1076.58	584.706	0.543115	-0.88067	0.00145149	1.47725	down	--
pos_666	4-ethylamino-6-isopropylamino-1,3,5-triazin-2-ol	1286.58	1299.19	1324.67	491.508	475.605	512.421	1303.48	493.178	0.378354	-1.40219	8.167e-07	1.48745	down	--
pos_667	4-Imidazolone-5-propanoate	261.266	283.632	260.096	127.604	123.875	140.576	268.331	130.685	0.487028	-1.03792	0.00028207	1.47995	down	Histidine metabolism(ko00340)
pos_668	Phosphocreatine	10015.7	10817.5	10212.3	5136.36	4904.47	5530.86	10348.5	5190.56	0.501577	-0.995456	0.000113167	1.4826	down	Arginine and proline metabolism(ko00330)
pos_670	(2S,2'S)-Pyrosaccharopine	195.308	201.39	205.908	120.842	107.035	127.624	200.868	118.5	0.589941	-0.761358	0.00127786	1.47232	down	--
pos_6709	Fluocortolone caproate	187.7	263.926	301.428	31.4631	46.2576	45.3624	251.018	41.0277	0.163445	-2.61312	0.0226038	1.42064	down	--
pos_672	Hydantoin-5-propionic acid	82.643	77.7611	74.2565	11.1662	15.3553	22.7752	78.2202	16.4322	0.210076	-2.25101	0.00022582	1.47321	down	Histidine metabolism(ko00340)
pos_6747	Humulinic acid A	27.0158	26.1747	27.8867	29.6896	29.9934	30.3571	27.0257	30.0134	1.11055	0.15127	0.0161602	1.41166	up	--
pos_6748	3-Cyclohexyldodecane	1295.15	1081.67	1124.93	773.332	724.95	826.897	1167.25	775.06	0.664006	-0.590731	0.0144546	1.39046	down	--
pos_675	dIMP	9.87132	8.57928	6.15716	25.9436	20.5151	20.2018	8.20259	22.2202	2.70892	1.43772	0.00593629	1.4178	up	Purine metabolism(ko00230)
pos_6753	Norcholic acid	134.993	131.234	131.498	65.203	79.4004	94.0456	132.575	79.5497	0.600036	-0.73688	0.0218967	1.41481	down	--
pos_6754	Val Phe Gly Lys	155.121	158.846	170.843	21.4013	19.09	30.3731	161.603	23.6215	0.146169	-2.77429	4.04797e-05	1.48312	down	--
pos_6756	Digitoxigenin 3-[glucosyl-(1->6)-glucosyl-(1->4)-2,6-dideoxyribohexoside]	5716.26	4798.98	5039.04	7376.52	5969.38	7321.71	5184.76	6889.2	1.32874	0.41006	0.0445433	1.25693	up	--
pos_6759	N-Stearoyl Valine	40.9159	34.8644	30.6083	20.0137	19.1102	23.2351	35.4629	20.7864	0.586144	-0.770673	0.0255764	1.35792	down	--
pos_6760	PC(14:0/0:0)	6244.43	7599.24	7086	1150.56	1119.44	1284.02	6976.55	1184.67	0.169807	-2.55803	0.00411123	1.47919	down	--
pos_6761	Epothilone A	106.513	108.796	118.175	7.79396	10.583	3.67696	111.161	7.35131	0.066132	-3.91851	9.51679e-05	1.48256	down	--
pos_6772	13(S)-HODE methyl ester	378.615	365.018	420.206	79.1882	85.088	110.957	387.946	91.7445	0.236488	-2.08016	0.000390291	1.47357	down	--
pos_6778	Prednisolone phthalate	1363.1	1266.22	1265.1	992.008	856.28	1023	1298.14	957.097	0.737283	-0.43971	0.00796964	1.40398	down	--
pos_678	2-Keto-3-Deoxy-D-Mannooctanoic Acid	26.5652	31.8641	30.4699	12.9888	13.2604	20.7932	29.6331	15.6808	0.529166	-0.918209	0.0148641	1.37515	down	--
pos_681	Uridine 5'-diphosphogalactose disodium salt	85.7529	103.232	91.1329	191.594	192.016	206.658	93.3726	196.756	2.10721	1.07534	0.000135173	1.46956	up	--
pos_6810	1-Cyclohexene-1-carboxylic acid	35.231	37.6383	33.1826	47.6091	41.3984	40.934	35.3506	43.3139	1.22526	0.293093	0.0446241	1.24269	up	--
pos_6815	Gentamicin A	32.7079	31.4608	28.0004	38.2105	36.2862	37.3255	30.723	37.2741	1.21323	0.278852	0.0300799	1.3464	up	Neomycin, kanamycin and gentamicin biosynthesis(ko00524)
pos_6817	MG(0:0/16:1(9Z)/0:0)	772.996	779.336	786.278	176.124	174.395	227.4	779.537	192.64	0.247121	-2.01671	0.000532299	1.48582	down	--
pos_682	UDP-N-acetylglucosamine	5005.49	5334.39	5652.34	2348.56	2391.5	2676.37	5330.74	2472.14	0.463753	-1.10857	0.00074293	1.47325	down	Amino sugar and nucleotide sugar metabolism(ko00520);;Insulin resistance(ko04931);;Neomycin, kanamycin and gentamicin biosynthesis(ko00524)
pos_683	GDP-mannuronate	659.797	809.973	648.766	160.467	163.004	259.351	706.179	194.274	0.275106	-1.86194	0.00233231	1.45512	down	--
pos_6830	Lys Val Lys Tyr	407.465	386.153	388.612	165.5	149.366	169.334	394.077	161.4	0.409564	-1.28784	1.49985e-05	1.48302	down	--
pos_6835	MG(20:3(8Z,11Z,14Z)-O(5,6)/0:0/0:0)	89.0627	101.398	95.4566	15.5292	24.1294	29.977	95.3059	23.2119	0.243551	-2.0377	0.000229208	1.47343	down	--
pos_6836	25-Hydroxyvitamin D3-26,23-lactone	89.7194	60.7364	68.2712	14.8342	9.69299e-05	18.597	72.909	11.1438	0.152845	-2.70986	0.00632683	1.4058	down	--
pos_6837	LysoPA(0:0/16:0)	575.085	596.468	578.333	141.504	130.165	148.076	583.295	139.915	0.239871	-2.05967	1.46219e-06	1.48861	down	--
pos_6845	BENZALKONIUM	32100.1	28040.8	30281.5	23917.9	22377.3	24512.8	30140.8	23602.7	0.783081	-0.352766	0.0153036	1.36891	down	--
pos_6851	Arg Pro Ser His	1088.95	1099.92	1016.66	182.652	221.762	204.457	1068.51	202.957	0.189944	-2.39635	0.000156867	1.48506	down	--
pos_6872	Ciliatocholate	218.174	228.04	255.214	83.5978	86.8137	108.976	233.809	93.1291	0.398312	-1.32803	0.00080569	1.46103	down	Phosphonate and phosphinate metabolism(ko00440)
pos_6874	Deoxycholylglutamic acid	145.723	167.006	125.918	30.8356	31.1011	57.0391	146.215	39.6586	0.271234	-1.88239	0.00267368	1.44147	down	--
pos_6878	Vitamin D3 sulfate	591.415	680.219	706.556	79.7411	75.8672	100.281	659.397	85.2964	0.129355	-2.95059	0.00257702	1.47942	down	--
pos_6880	PA(2:0/PGF1alpha)	782.248	718.341	703.162	272.898	265.842	388.779	734.584	309.173	0.420882	-1.24851	0.00188198	1.45244	down	--
pos_6882	Oleylcarnitine	58.7881	51.2524	47.4489	30.8457	26.859	36.3544	52.4965	31.353	0.597241	-0.743615	0.00884038	1.37653	down	--
pos_6883	LysoPE(16:1(9Z)/0:0)	550.165	551.604	470.758	92.366	91.9633	113.831	524.176	99.3868	0.189606	-2.39892	0.00232886	1.47718	down	--
pos_6888	16-Hydroxyhexadecanoylcarnitine	3319.78	2500.5	3056.44	1310.83	869.854	943.313	2958.91	1041.33	0.351932	-1.50663	0.00524162	1.42301	down	--
pos_6890	1-Palmitoyl-sn-glycero-3-phosphocholine	74.4463	90.0348	76.7736	20.8226	11.8252	25.4079	80.4183	19.3519	0.240641	-2.05505	0.000751027	1.46633	down	Choline metabolism in cancer(ko05231);;Glycerophospholipid metabolism(ko00564)
pos_6897	5-Amino-2-[(2-amino-3-carboxypropanoyl)oxyamino]pentanoic acid	116.603	100.714	94.9651	132.621	127.943	139.431	104.094	133.332	1.28088	0.357138	0.0278397	1.33631	up	--
pos_6904	xi-5-Isopropyl-2(5H)-furanone	30.1495	26.3922	26.4415	35.0128	33.5943	35.6389	27.6611	34.7487	1.25623	0.329101	0.0157008	1.39164	up	--
pos_6907	Arg His Pro Ser	1734.82	1739.41	1596.21	327.906	351.973	389.837	1690.15	356.572	0.210971	-2.24488	0.000328536	1.48451	down	--
pos_6913	LysoPC(16:1(9Z))	16531.4	21312.9	20707.7	4363.25	4147.29	4687.78	19517.3	4399.44	0.225412	-2.14936	0.00915858	1.46541	down	Choline metabolism in cancer(ko05231);;Glycerophospholipid metabolism(ko00564)
pos_6918	1-(9Z-Nonadecenoyl)-glycero-3-phosphoethanolamine	126.851	168.584	136.423	18.1527	23.9178	29.4756	143.953	23.8487	0.165671	-2.59361	0.00766244	1.46177	down	--
pos_6922	Demethylzeylasteral	408.591	382.707	429.14	62.4079	96.1442	104.758	406.813	87.7702	0.215751	-2.21256	6.90766e-05	1.47422	down	--
pos_6939	LysoPC(15:0)	2449.33	2965.86	2795.8	364.137	385.677	405.003	2737	384.939	0.140643	-2.82989	0.00396919	1.48008	down	Choline metabolism in cancer(ko05231);;Glycerophospholipid metabolism(ko00564)
pos_6946	Raffinose	175.171	160.412	151.315	103.338	102.178	110.124	162.3	105.213	0.648265	-0.625345	0.00830257	1.43801	down	Galactose metabolism(ko00052);;ABC transporters(ko02010)
pos_6947	Fosinopril	194.087	201.27	172.776	38.7883	48.0775	63.8547	189.378	50.2402	0.265291	-1.91435	0.000282562	1.47089	down	--
pos_6948	Ile His Leu Trp	345.827	376.249	413.559	160.434	202.321	226.735	378.545	196.497	0.519084	-0.945959	0.00271588	1.42345	down	--
pos_695	3alpha,4,5,7alpha-Tetrahydro-5-hydroxy-1H-isoindole-1,3(2H)-dione	59.3783	62.3738	59.2537	31.2503	27.51	36.0833	60.3353	31.6145	0.523981	-0.932414	0.00293506	1.46822	down	--
pos_696	L-(+)-Gulose	539.927	504.221	540.292	1319.69	1382.72	1109.63	528.147	1270.68	2.40593	1.26659	0.010884	1.45558	up	Ascorbate and aldarate metabolism(ko00053)
pos_697	N2-Acetyl-L-aminoadipate	1305.43	1378.32	1515.9	867.824	827.187	848.899	1399.89	847.97	0.605743	-0.723223	0.0102013	1.45263	down	--
pos_6978	2,22-Dideoxy-3-dehydroecdysone	88.3595	56.8621	68.2833	17.4233	15.1836	18.2562	71.1683	16.9543	0.238229	-2.06958	0.0266585	1.39756	down	Insect hormone biosynthesis(ko00981)
pos_6980	Lurasidone	95.0927	94.0512	76.2818	2.53166	8.15999	16.0495	88.4752	8.91373	0.100748	-3.31117	0.000888924	1.46471	down	--
pos_6997	Sandaracopimarinal	261.009	277.859	289.27	55.9691	72.0703	80.5663	276.046	69.5352	0.251897	-1.98909	5.21413e-05	1.48001	down	--
pos_6998	O-Arachidonoyl Glycidol	6365.67	6226.22	7659.22	1412.87	1564.03	2088.1	6750.37	1688.33	0.25011	-1.99937	0.00285413	1.45739	down	--
pos_6999	7b-Hydroxy-3-oxo-5b-cholanoic acid	1080.85	1077.13	1220.07	420.463	549.061	427.693	1126.02	465.739	0.413616	-1.27364	0.000500262	1.45691	down	--
pos_7003	25-Hydroxyvitamin D3-26,23-lactol	134.058	97.5684	115.225	33.8252	19.9627	34.1632	115.617	29.317	0.25357	-1.97954	0.00654597	1.43145	down	--
pos_7007	Pipericine	180.179	149.337	150.679	107.473	109.857	112.06	160.065	109.797	0.68595	-0.543825	0.0358724	1.3688	down	--
pos_7009	(1R,3S,5E)-5-[(2E)-2-[(1R,3As,7aR)-1-[(2R,3E,5E)-7-ethyl-7-hydroxy-5-methylnona-3,5-dien-2-yl]-7a-methyl-2,3,3a,5,6,7-hexahydro-1H-inden-4-ylidene]ethylidene]-4-methylidenecyclohexane-1,3-diol	215.009	201.598	222.728	84.8319	75.0901	103.615	213.112	87.8455	0.412204	-1.27857	0.000434596	1.46675	down	--
pos_7010	LysoPC(22:6(4Z,7Z,10Z,13Z,16Z,19Z))	1677.1	2176.86	2162.66	696.255	690.879	669.155	2005.54	685.43	0.341768	-1.54891	0.0149489	1.45063	down	Glycerophospholipid metabolism(ko00564);;Choline metabolism in cancer(ko05231)
pos_7018	Citronellyl beta-sophoroside	1439.56	1377.06	1407.65	368.905	438.303	435.397	1408.09	414.202	0.294159	-1.76533	6.90816e-06	1.48322	down	--
pos_7019	LysoPC(20:4(5Z,8Z,11Z,14Z)/0:0)	2626.7	3645.58	3716.42	1205.56	1268.61	1143.58	3329.57	1205.92	0.362184	-1.4652	0.0253755	1.41917	down	Choline metabolism in cancer(ko05231);;Glycerophospholipid metabolism(ko00564)
pos_7025	Isepamicine	3870.27	3776.72	3448.09	494.712	557.638	600.145	3698.36	550.832	0.148939	-2.7472	0.000988548	1.48285	down	--
pos_7030	Glu Glu Arg Ile	522.213	583.213	494.763	110.44	120.119	131.907	533.396	120.822	0.226514	-2.14233	0.00265699	1.47956	down	--
pos_7035	1-Phytene	3797.87	3113	3399.28	2452.72	2296.61	2552.65	3436.72	2434	0.708233	-0.497705	0.0255554	1.35995	down	--
pos_7037	PE(16:0/0:0)	370.211	361.078	384.291	87.1891	103.063	114.718	371.86	101.656	0.273373	-1.87106	1.67757e-05	1.48179	down	--
pos_7043	CP 47,497-C8-homolog C-8-hydroxy metabolite	149.647	127.288	188.318	43.1213	51.5844	64.421	155.085	53.0422	0.342021	-1.54784	0.0199963	1.38737	down	--
pos_7049	LysoPC(22:5(4Z,7Z,10Z,13Z,16Z))	301.104	313.524	324.591	136.911	167.84	193.103	313.073	165.951	0.530073	-0.915738	0.00544069	1.44614	down	Glycerophospholipid metabolism(ko00564);;Choline metabolism in cancer(ko05231)
pos_705	Cichorioside F	147.34	152.246	164.16	64.317	54.8163	71.3371	154.582	63.4901	0.410721	-1.28377	0.000194224	1.47329	down	--
pos_7064	Leptomycin B	823.57	744.976	912.957	358.862	327.136	352.409	827.168	346.136	0.418459	-1.25684	0.00805958	1.45321	down	--
pos_7067	PC(16:0/0:0)[U] / PC(16:0/0:0)[rac]	39719.5	41183.8	47703.5	6565.93	6620.08	8019.28	42869	7068.43	0.164885	-2.60047	0.0035884	1.47333	down	--
pos_7071	Phosphocholine	596.846	595.04	676.99	240.291	264.992	245.02	622.959	250.101	0.401473	-1.31662	0.00310878	1.46875	down	Glycerophospholipid metabolism(ko00564);;Choline metabolism in cancer(ko05231)
pos_7078	Cyclosporin C	315.728	357.43	547.709	9.69299e-05	18.8083	58.1925	406.955	25.667	0.0630707	-3.98689	0.0278026	1.38694	down	--
pos_7079	2(R)-HPOT	196.134	176.623	190.441	79.6818	87.9626	86.5224	187.733	84.7223	0.451292	-1.14787	0.000816503	1.47144	down	alpha-Linolenic acid metabolism(ko00592)
pos_7081	Persicaxanthin	528.473	623.571	715.471	303.821	419.749	157.68	622.505	293.75	0.471883	-1.0835	0.0285775	1.29086	down	--
pos_7084	Goshonoside F2	66.2808	54.2729	64.6115	23.9698	33.9543	18.6364	61.7217	25.5202	0.413472	-1.27414	0.00384061	1.40309	down	--
pos_7085	Ogyline	1357.36	1206.26	1310.74	306.491	365.039	349.135	1291.46	340.222	0.26344	-1.92445	0.000658685	1.476	down	--
pos_7089	1-Acetoxy-2-hydroxy-5,12,15-heneicosatrien-4-one	4064.03	4072.26	4492.69	824.257	931.353	963.928	4209.66	906.513	0.215341	-2.2153	0.000853759	1.48088	down	--
pos_7090	PI(20:4(5Z,8Z,11Z,14Z)/0:0)	22306.4	22043	23499.5	4402.85	5464.95	5192.43	22616.3	5020.08	0.221967	-2.17158	1.45768e-05	1.48342	down	--
pos_7094	Vitamin A	1005.63	992.013	1074.92	308.457	322.455	288.43	1024.19	306.447	0.29921	-1.74077	0.000339163	1.48207	down	Retinol metabolism(ko00830);;Vitamin digestion and absorption(ko04977)
pos_7096	LysoPA(20:4(8Z,11Z,14Z,17Z)/0:0)	252.302	249.959	258.243	75.9818	94.7377	71.3545	253.501	80.6914	0.318307	-1.65151	0.000616793	1.47981	down	--
pos_7099	(6beta,8alpha)-6-Hydroxy-7(11)-eremophilen-12,8-olide	69.4398	53.9594	74.3213	9.69299e-05	18.4643	7.44976	65.9069	8.63805	0.131065	-2.93165	0.00230989	1.4192	down	--
pos_7111	milbemycin beta3	112.196	98.7223	107.701	9.69299e-05	9.69299e-05	1.43579	106.206	0.47866	0.00450689	-7.79365	0.00121944	1.48095	down	--
pos_7112	Avermectin B1a aglycone	117.795	102.59	140.069	9.69299e-05	2.61727	5.45165	120.151	2.68967	0.0223857	-5.48128	0.00749406	1.45788	down	--
pos_7114	18-Hydroxyoctadecadienoic acid	224.026	213.034	180.746	252.172	301.341	260.441	205.935	271.318	1.31749	0.397792	0.0318871	1.27963	up	--
pos_7121	Calcitetrol	39.4996	24.217	21.4581	9.69299e-05	0.175586	5.97993	28.3916	2.05187	0.0722704	-3.79045	0.0313879	1.34805	down	Parathyroid hormone synthesis, secretion and action(ko04928);;Steroid biosynthesis(ko00100)
pos_7125	Palmitoyl-L-carnitine	12955.8	11641.4	13675.6	9705.78	7132.59	7409.42	12757.6	8082.6	0.633552	-0.658465	0.0120898	1.36529	down	Salivary secretion(ko04970);;Regulation of lipolysis in adipocytes(ko04923);;cAMP signaling pathway(ko04024);;Vascular smooth muscle contraction(ko04270);;Adrenergic signaling in cardiomyocytes(ko04261);;Taste transduction(ko04742);;Synaptic vesicle cycle(ko04721);;Fatty acid degradation(ko00071);;Thermogenesis(ko04714);;Tyrosine metabolism(ko00350);;Renin secretion(ko04924);;Fatty acid metabolis…
pos_7129	Casbene	98.5067	102.941	121.805	45.1883	55.5931	60.9753	107.751	53.9189	0.500403	-0.998838	0.00529474	1.41579	down	--
pos_7133	1-Palmitoyl-2-hydroxy-sn-glycero-3-phosphoethanolamine	6087.12	5984.91	6327.52	1803.16	1886.02	1998.39	6133.19	1895.86	0.309115	-1.69378	3.18643e-05	1.48464	down	--
pos_7139	20-Oxo-5-O-beta-mycaminosyltylactone	1847.64	2087.5	2049.04	463.245	450.274	583.092	1994.73	498.871	0.250094	-1.99946	0.000292942	1.48195	down	--
pos_7145	Galactocerebroside	101.151	104.754	109.304	50.9097	56.8571	56.7341	105.07	54.8336	0.521878	-0.938215	0.000101758	1.47616	down	Sphingolipid metabolism(ko00600)
pos_7148	Butirosin A	123.158	107.635	114.578	58.3851	51.5172	51.0823	115.124	53.6616	0.466121	-1.10122	0.00115322	1.46423	down	Neomycin, kanamycin and gentamicin biosynthesis(ko00524)
pos_7149	Carbocyclic thromboxane A2	91.8485	83.7089	83.585	24.9502	21.1605	22.6066	86.3808	22.9058	0.265172	-1.915	0.000489969	1.48021	down	--
pos_7150	L-Oleandrosyl-oleandolide	365.401	326.655	242.482	158.03	122.657	193.26	311.513	157.982	0.507146	-0.979527	0.0318346	1.31186	down	--
pos_7152	Hexadecanoic acid	20.2383	18.2082	20.7596	26.576	32.5744	28.7683	19.7354	29.3062	1.48496	0.570421	0.0188157	1.39574	up	Fatty acid elongation(ko00062);;Fatty acid degradation(ko00071);;Fatty acid biosynthesis(ko00061);;Fatty acid metabolism(ko01212);;Biosynthesis of unsaturated fatty acids(ko01040)
pos_7153	Eicosane	245.032	207.582	216.641	157.842	144.778	174.861	223.085	159.16	0.713452	-0.487111	0.012604	1.35259	down	--
pos_7155	6-pentadecyl Salicylic Acid	205.833	181.38	183.895	157.693	143.079	156.12	190.369	152.297	0.80001	-0.321911	0.0206873	1.33891	down	--
pos_7161	Petasitolone	49.9759	51.8942	48.5971	41.6218	39.9756	37.4875	50.1557	39.695	0.791434	-0.337458	0.00289711	1.43415	down	--
pos_7162	2,4-Dimethyldodecane	4849.61	4233.69	4635.96	3665.96	3502.61	3787.75	4573.09	3652.1	0.798608	-0.324441	0.0219132	1.35568	down	--
pos_7163	Osmaronin	91.2953	83.3941	96.7745	22.5127	20.53	22.0944	90.4879	21.7123	0.239947	-2.05921	0.00262838	1.47542	down	--
pos_7166	Farnesylcysteine	291.448	242.491	273.914	201.132	205.717	215.068	269.284	207.306	0.769839	-0.377371	0.0407643	1.3246	down	Terpenoid backbone biosynthesis(ko00900)
pos_717	AMINOHYDROXYBUTYRIC ACID	140.947	137.97	139.799	124.37	115.215	120.582	139.572	120.056	0.860168	-0.21731	0.0116771	1.43421	down	--
pos_7188	(5E)-7-{4,6-Dihydroxy-2-[(1E,5E)-3-hydroxyocta-1,5-dien-1-yl]oxan-3-yl}hept-5-enoylcarnitine	268.44	279.4	287.876	9.20799	20.7097	31.152	278.572	20.3566	0.0730746	-3.77449	7.86678e-06	1.48496	down	--
pos_719	Cyclic Urea	72.9621	77.7308	53.9131	26.6666	23.8657	30.9436	68.202	27.1586	0.398208	-1.3284	0.0231561	1.40362	down	--
pos_7194	Deoxycholylglutamine	226.466	335.84	401.301	9.69299e-05	9.69299e-05	9.69299e-05	321.202	9.69299e-05	3.01772e-07	-21.66	0.0242942	1.42277	down	--
pos_7199	Lithocholate 3-O-glucuronide	79.0937	115.707	103.536	24.0522	25.37	31.6118	99.4457	27.0113	0.271619	-1.88034	0.017725	1.43371	down	Bile secretion(ko04976)
pos_7205	18-Dehydroursolic acid 3-arabinoside	292.53	343.566	336.494	20.5154	70.9367	11.4533	324.196	34.3018	0.105806	-3.24051	0.000325881	1.46758	down	--
pos_7208	(2E,4E)-Octadeca-2,4-dienoylcarnitine	84.8744	70.3001	86.0325	16.5558	26.8735	23.687	80.4023	22.3721	0.278252	-1.84554	0.00152158	1.44922	down	--
pos_7209	PE(18:1(9Z)/0:0)	4307.02	3911.51	4558.25	680.307	733.658	923.666	4258.93	779.21	0.182959	-2.45041	0.000944034	1.47474	down	--
pos_721	9-Sulfanylpurine	38.2361	41.3911	29.6564	10.7888	8.71166	11.0065	36.4278	10.169	0.279154	-1.84087	0.0143346	1.44209	down	--
pos_7218	Rphdhd	2803.45	3466.5	3552.5	579.556	560.308	681.861	3274.15	607.242	0.185466	-2.43078	0.0066767	1.46908	down	--
pos_722	N-Acetylmannosamine	159.763	168.133	148.929	89.3727	90.0892	102.578	158.942	94.0134	0.591497	-0.757558	0.00101595	1.4594	down	--
pos_7220	Pinolenic Acid	374.384	354.573	347.836	515.656	670.06	556.702	358.931	580.806	1.61816	0.69435	0.0373341	1.38238	up	--
pos_723	2-Quinoxalinol, 3-methyl-, 2-formate	18.4727	17.902	18.5271	9.69299e-05	9.69299e-05	9.69299e-05	18.3006	9.69299e-05	5.29654e-06	-17.5265	0.000119334	1.48686	down	--
pos_7231	Taurocholate	3197.26	3417.11	2828.08	703.686	663.484	830.347	3147.48	732.506	0.232728	-2.10329	0.00285207	1.47579	down	Primary bile acid biosynthesis(ko00120);;Bile secretion(ko04976);;Cholesterol metabolism(ko04979);;Taurine and hypotaurine metabolism(ko00430)
pos_7234	N-Linoleoyl Lysine	60.7927	49.8952	61.9958	14.8515	9.93053	20.2893	57.5612	15.0238	0.261005	-1.93785	0.0012354	1.44635	down	--
pos_7235	Actodigin	42.6953	33.8066	42.8646	25.1831	24.6274	33.1674	39.7888	27.6593	0.695152	-0.5246	0.0410472	1.22306	down	--
pos_724	N-Acetylglutamine	646.725	760.202	629.624	313.351	341.61	336.295	678.85	330.419	0.486733	-1.0388	0.0108909	1.45408	down	--
pos_7240	Stearamide	98.787	83.3881	87.0786	112.584	104.98	117.815	89.7512	111.793	1.24559	0.31683	0.0225229	1.31545	up	--
pos_7245	Valyllysine	21.0706	25.4421	22.8075	1.38177	9.42836	11.6511	23.1067	7.48708	0.324022	-1.62584	0.0247785	1.36651	down	--
pos_7248	12-HETE	109.162	105.172	110.991	133.498	120.585	122.882	108.442	125.655	1.15873	0.212545	0.0340581	1.32581	up	--
pos_7250	N-Palmitoyl Lysine	13169.9	10855.8	12205.1	5894.91	5229.89	5900.83	12076.9	5675.21	0.469922	-1.08951	0.00621913	1.44686	down	--
pos_7257	LysoPC(18:1(11Z))	40605.4	43161	53061.6	5842.16	6200.58	8047.7	45609.3	6696.82	0.14683	-2.76778	0.00782832	1.45906	down	Choline metabolism in cancer(ko05231);;Glycerophospholipid metabolism(ko00564)
pos_7259	Flavidulol A	36.6681	35.4082	45.9292	1.1938	9.69299e-05	5.95769	39.3352	2.38386	0.0606038	-4.04445	0.00197457	1.45625	down	--
pos_726	2-METHOXYXANTHONE	18.81	20.9892	17.4802	6.33064	1.82146	5.23892	19.0931	4.46368	0.233784	-2.09675	0.00138338	1.45855	down	--
pos_7271	1,2,4-Nonadecanetriol	6083.18	5705.45	6609.14	1057.61	1184.72	1484.99	6132.59	1242.44	0.202597	-2.30332	0.000571508	1.47481	down	--
pos_7272	(R)-2-Hydroxysterculic acid	164.045	148.608	166.647	41.2536	83.2732	66.2905	159.767	63.6058	0.398117	-1.32874	0.00692935	1.4228	down	--
pos_7273	1-Oleoylglycerophosphoserine	14852.7	13998	16475.7	2114.38	2551.46	3352.26	15108.8	2672.7	0.176897	-2.49902	0.000678545	1.47266	down	--
pos_7275	LysoPC(22:5(7Z,10Z,13Z,16Z,19Z)/0:0)	61.7447	72.7228	71.7881	18.1905	13.1554	26.046	68.7519	19.1306	0.278256	-1.84551	0.000657275	1.46351	down	--
pos_7280	N-Palmitoyl Glutamic acid	17.6871	21.4074	26.002	28.3759	41.3871	36.5133	21.6988	35.4254	1.6326	0.707168	0.047165	1.25442	up	--
pos_7282	Vitamin D2	307.003	283.862	302.439	201.632	179.831	199.749	297.768	193.737	0.650632	-0.620087	0.000470871	1.45984	down	Steroid biosynthesis(ko00100)
pos_7296	Angiotensin (5-8)	82.5465	68.443	77.8011	30.9398	44.2116	51.2293	76.2635	42.1269	0.552386	-0.856252	0.0121434	1.35699	down	Renin-angiotensin system(ko04614)
pos_730	Pseudouridine	37.8884	32.756	31.7552	8.04169	7.72873	7.73417	34.1332	7.83487	0.229538	-2.1232	0.00507248	1.4696	down	Pyrimidine metabolism(ko00240)
pos_7301	Serratol	131.165	139.975	151.292	43.5988	53.3328	46.5228	140.811	47.8181	0.339591	-1.55813	0.00084573	1.4729	down	--
pos_731	3-(6-Aminopurin-9-yl)-5-(hydroxymethyl)cyclopentane-1,2-diol	108.316	112.195	107.56	75.3568	61.9864	79.6272	109.357	72.3235	0.661353	-0.596509	0.0148894	1.43543	down	--
pos_7310	Sphinganine	263.884	242.275	259.139	135.864	132.053	132.497	255.099	133.471	0.523213	-0.934529	0.00221429	1.47539	down	Sphingolipid signaling pathway(ko04071);;Sphingolipid metabolism(ko00600)
pos_7326	Octadecyl fumarate	97.0133	81.3387	100.833	46.8671	63.4851	52.2548	93.0615	54.2024	0.582436	-0.779829	0.0080522	1.36654	down	--
pos_733	Glutaminylglutamic acid	1246.32	1217.21	1058.66	619.158	556.844	829.304	1174.06	668.435	0.569335	-0.812651	0.00976804	1.38656	down	--
pos_7334	3-Hydroxyheptadecanoylcarnitine	189.107	199.656	172.286	43.1891	59.8352	48.2232	187.016	50.4158	0.26958	-1.89121	0.000389782	1.4751	down	--
pos_7336	PI(16:0/0:0)	2200.68	1977.97	2833.58	1068	1074.28	1207.35	2337.41	1116.55	0.477685	-1.06587	0.0378074	1.36151	down	--
pos_7337	Cinncassiol D2 glucoside	164.603	170.129	153.575	13.6169	19.0254	8.39033	162.769	13.6775	0.0840303	-3.57295	5.29889e-05	1.48431	down	--
pos_734	N-Acetylneuraminate	321.645	346.215	271.366	216.203	191.3	238.111	313.075	215.205	0.687389	-0.540801	0.0270331	1.32929	down	Amino sugar and nucleotide sugar metabolism(ko00520)
pos_7345	Filipin II	108.272	115.585	112.961	32.1932	28.1238	19.1738	112.273	26.4969	0.236005	-2.08311	0.000226063	1.48221	down	--
pos_7348	9-peroxy-5Z,7E,11Z,14Z-eicosatetraenoate	28.1912	33.4025	35.2371	47.1016	47.7358	41.5329	32.2769	45.4568	1.40834	0.493991	0.0104149	1.35961	up	--
pos_735	N-Acetylneuraminic Acid	871.197	896.499	814.734	708.199	655.535	754.086	860.81	705.94	0.820088	-0.286149	0.0150858	1.35271	down	Amino sugar and nucleotide sugar metabolism(ko00520)
pos_7351	Taccagenin	176.411	207.736	211.916	16.9469	25.4924	26.7997	198.688	23.0796	0.11616	-3.10581	0.0023596	1.47762	down	--
pos_7352	PC(18:1(9E)/0:0)[U]	148087	172415	169983	31112.6	30151.9	31993.7	163495	31086.1	0.190135	-2.39491	0.00327388	1.48153	down	--
pos_7357	Ganoderic acid I	177.032	231.046	201.906	9.69299e-05	9.69299e-05	9.69299e-05	203.328	9.69299e-05	4.76717e-07	-21.0004	0.00584149	1.47658	down	--
pos_7361	2-Amino-3-methyl-1-butanol	36.3727	41.2158	40.0053	4.70627	6.26778	9.73628	39.198	6.90344	0.176117	-2.50539	0.000100788	1.47862	down	--
pos_7373	Ilepatril	114.276	91.878	83.6386	127.231	149.959	166.087	96.5976	147.759	1.52964	0.613188	0.0260735	1.30396	up	--
pos_7377	N-Linoleoyl Serine	100.959	123.79	73.6547	155.004	225.105	181.767	99.4677	187.292	1.88294	0.91299	0.0292709	1.29578	up	--
pos_7385	1-docosene	173838	155137	164975	142201	134920	141365	164650	139495	0.847222	-0.239188	0.0287439	1.33798	down	--
pos_74	Fenbufen	49.8276	42.8125	42.767	15.5569	18.5045	23.2867	45.1357	19.116	0.423523	-1.23949	0.00133266	1.43816	down	--
pos_7410	Glabrolide	4715.03	4836.13	5121.63	799.841	734.393	814.52	4890.93	782.918	0.160076	-2.64318	0.000558683	1.4857	down	--
pos_742	Adenosine triphosphate (ATP)	50785	52279.8	45875	23668.8	26326.8	29681.4	49646.6	26559	0.534961	-0.902494	0.000937131	1.45381	down	--
pos_7421	Demethylcitalopram	210.141	188.588	226.886	36.1457	53.6833	75.4659	208.538	55.0983	0.264212	-1.92023	0.000644046	1.45201	down	Drug metabolism - cytochrome P450(ko00982)
pos_7423	Glycidyl oleate	5689.53	5438.57	5902.02	1493.08	1560.34	2003.28	5676.7	1685.56	0.296926	-1.75182	5.52756e-05	1.47823	down	--
pos_7426	4alpha-Methylzymosterol	66.9889	71.907	69.9158	36.1816	38.6484	32.8579	69.6039	35.896	0.515718	-0.955345	0.000125638	1.47688	down	Steroid biosynthesis(ko00100)
pos_7428	Isoleucyl-Gamma-glutamate	228.376	207.567	218.97	266.663	263.299	241.833	218.304	257.265	1.17847	0.236915	0.0187341	1.33998	up	--
pos_7429	Allotetrahydrodeoxycorticosterone	626.125	596.632	570.619	418.51	384.89	341.784	597.792	381.728	0.638563	-0.647099	0.00204693	1.44199	down	Steroid hormone biosynthesis(ko00140)
pos_743	Isomaltotriose	458.963	151.056	373.516	657.437	798.435	871.962	327.845	775.945	2.3668	1.24294	0.0200543	1.35014	up	ABC transporters(ko02010)
pos_7432	PS(18:1(9Z)/0:0)	38117.8	37878.9	35643.5	6707.9	7983.47	8294.14	37213.4	7661.84	0.205889	-2.28006	2.96e-05	1.48499	down	--
pos_7434	Benzenediazonium	60.1293	59.0162	56.304	7.65023	12.0821	12.0266	58.4832	10.5863	0.181014	-2.46582	2.25271e-05	1.48235	down	Chemical carcinogenesis(ko05204)
pos_7441	Ambolic acid	312.213	322.995	311.933	185.793	164.016	203.16	315.714	184.323	0.583829	-0.776383	0.00403426	1.46962	down	--
pos_7442	DG(8:0/PGF2alpha/0:0)	188.917	158.631	207.142	80.9063	113.523	78.4754	184.897	90.9683	0.491995	-1.02328	0.00747874	1.37386	down	--
pos_7445	Dihomo-gamma-linolenate	374.974	322.072	381.672	297.296	249.018	309.937	359.573	285.417	0.793767	-0.333212	0.0486697	1.20576	down	Biosynthesis of unsaturated fatty acids(ko01040);;Linoleic acid metabolism(ko00591)
pos_7446	(2-Acetyloxy-3-hydroxypropyl) (E)-octadec-9-enoate	4342.09	4058.77	5242.33	1043.57	1133.07	1512.57	4547.73	1229.74	0.270407	-1.8868	0.00531543	1.4457	down	--
pos_7447	PE(17:0/0:0)	386.122	367.699	345.146	115.054	129.273	135.054	366.322	126.46	0.345217	-1.53443	0.000409933	1.47763	down	--
pos_7449	Val Tyr Arg Trp	2107.66	1943.94	2283.65	376.142	449.285	643.32	2111.75	489.583	0.231837	-2.10881	0.000270388	1.4669	down	--
pos_7454	16-Acetylpriverogenin A	282.567	292.376	323.167	116.872	132.741	135.676	299.37	128.43	0.428999	-1.22095	0.00133953	1.46831	down	--
pos_7460	LysoPC(0:0/16:0)	124.314	115.116	126.267	21.6317	43.5553	46.3435	121.899	37.1768	0.304981	-1.71321	0.00313379	1.45267	down	--
pos_7465	Gentamicin C2b	13911.9	13102.6	13335.2	6557.68	6451.84	6950.57	13449.9	6653.36	0.494678	-1.01544	6.9728e-05	1.48095	down	Neomycin, kanamycin and gentamicin biosynthesis(ko00524)
pos_7468	Carmamycin B	492.17	466.407	405.525	333.165	326.976	329.72	454.701	329.954	0.72565	-0.462654	0.0393052	1.37583	down	--
pos_7484	Hexosylsphingosine	28.9033	25.0012	16.5217	9.69299e-05	9.69299e-05	1.03777	23.4754	0.345988	0.0147383	-6.08428	0.023239	1.41801	down	--
pos_7489	7',8'-Dihydro-8'-hydroxycitraniaxanthin	3002.26	2877.57	2952.52	1260.7	1185.51	1279.37	2944.12	1241.86	0.421811	-1.24533	5.39803e-06	1.485	down	--
pos_7494	Methymycin	1185.56	1065.71	1141.73	643.951	675.26	661.658	1131	660.29	0.58381	-0.77643	0.00354164	1.46407	down	--
pos_7507	Cetylmannoside	48.1761	40.8746	43.3431	24.4551	30.6765	26.1247	44.1313	27.0854	0.613746	-0.704285	0.00412106	1.39788	down	--
pos_7508	DG(O-18:0/2:0/0:0)	6419.39	6254.95	6608.57	4694.78	4294.72	4560.53	6427.64	4516.68	0.702697	-0.509026	0.000283035	1.46906	down	Ether lipid metabolism(ko00565)
pos_7511	6,8a-Seco-6,8a-deoxy-5-oxoavermectin ''1a'' aglycone	236.072	191.465	192.7	86.678	70.5837	77.8031	206.746	78.3549	0.378992	-1.39976	0.00794044	1.44263	down	--
pos_7515	Alpha-Linoleoylcholine	134.859	112.916	129.76	97.9538	88.9826	97.058	125.845	94.6648	0.752233	-0.410749	0.0279062	1.33959	down	--
pos_752	3-Feruloyl-1,5-quinolactone	55.3274	73.626	53.9431	3.55177	9.69299e-05	5.27193	60.9655	2.94127	0.0482448	-4.37348	0.00865643	1.46081	down	--
pos_7529	1,2-O-Isopropylidene-D-glucofuranose	104.075	91.0378	102.74	121.512	123.028	109.52	99.2844	118.02	1.18871	0.249394	0.0346018	1.27391	up	--
pos_7540	1,5,5,8-Tetramethyl-12-thiabicyclo[9.1.0]dodeca-3,7-diene	211.525	195.486	193.07	259.821	248.827	258.289	200.027	255.646	1.27806	0.35395	0.00273049	1.44784	up	--
pos_7551	1α,25-dihydroxy-26,27-dinorvitamin D3 / 1α,25-dihydroxy-26,27-dinorcholecalciferol	167.88	148.219	197.588	21.9379	29.7829	39.3142	171.229	30.345	0.177219	-2.49639	0.00548648	1.44918	down	--
pos_7557	(5Z)-7-[(1R,2R,3R)-3-Hydroxy-2-[(1E,3S)-3-hydroxy-5-phenylpent-1-en-1-yl]-5-oxocyclopentyl]hept-5-enoylcarnitine	140.744	149.068	152.983	44.9107	48.769	49.0733	147.598	47.5843	0.322391	-1.63312	0.000376622	1.48439	down	--
pos_7558	Foliandrin	97.846	103.269	89.5022	47.9418	68.7065	49.0029	96.8724	55.2171	0.569998	-0.810972	0.0106164	1.38893	down	--
pos_7562	Bimakalim	92.6008	82.8317	103.93	26.4131	31.8981	27.1068	93.121	28.4727	0.30576	-1.70953	0.00562406	1.45388	down	--
pos_7563	Hovenitin I	154.192	144.277	159.421	35.6898	32.3892	43.2327	152.63	37.1039	0.243097	-2.0404	6.12824e-05	1.47965	down	--
pos_7568	all-trans-13,14-dihydroretinol	504.528	485.975	559.956	182.191	197.087	182.33	516.82	187.203	0.362221	-1.46506	0.00319406	1.47067	down	Retinol metabolism(ko00830)
pos_757	Carbohydrazide	5449.68	5303.24	4909.14	2739.34	2735.83	3028.02	5220.69	2834.39	0.542916	-0.881199	0.00067874	1.47042	down	--
pos_7570	N-Stearoyl Lysine	369.406	337.385	400	233.438	218.772	222.489	368.93	224.899	0.609599	-0.714067	0.0117356	1.4352	down	--
pos_7571	PI(18:1(9Z)/0:0)	24261.3	24934.5	25988.2	7488.07	8092.42	8806.91	25061.3	8129.13	0.32437	-1.62429	2.0961e-05	1.48391	down	--
pos_7572	PI(20:3(8Z,11Z,14Z)/0:0)	12678.9	12597	13291.7	3254.98	3816.13	3863.49	12855.9	3644.86	0.283518	-1.81849	6.95703e-06	1.48354	down	--
pos_7575	N-Oleoyl phenylalanine	1255.93	1157.62	1187.71	760.021	784.06	787.283	1200.42	777.121	0.647375	-0.627326	0.00259848	1.46759	down	--
pos_7579	20-Hydroxy-6Z,15Z-eicosadienoic acid	111.745	131.174	97.3523	55.1219	65.9655	59.3031	113.424	60.1302	0.530136	-0.915565	0.0235089	1.39547	down	--
pos_7582	Glyceryl lactooleate	106.067	104.157	103.037	32.4775	43.6277	47.9314	104.42	41.3455	0.395952	-1.3366	0.00412306	1.46943	down	--
pos_7583	Glucosylsphingosine	41.7537	37.8347	39.9076	5.61549	4.82262	12.5557	39.832	7.6646	0.192423	-2.37765	0.00172544	1.46608	down	--
pos_7589	1-docosanoyl-glycero-3-phosphate	1477.27	1464.74	1484.21	243.191	256.859	301.27	1475.41	267.107	0.181039	-2.46562	5.46165e-05	1.48704	down	--
pos_759	2-Aminoheptanoate	470.129	471.496	464.369	208.755	198.189	212.335	468.665	206.426	0.440456	-1.18293	1.37721e-05	1.48808	down	--
pos_7590	PC(18:1(9E)/2:0)	4380.52	3576.89	4080.4	171.017	253.312	303.789	4012.6	242.706	0.060486	-4.04725	0.00314223	1.47132	down	--
pos_76	9-Riburonosylhypoxanthine	28.4603	29.5082	27.4673	13.4373	14.9735	18.7679	28.4786	15.7263	0.552213	-0.856703	0.00835999	1.44056	down	--
pos_7611	5-Octadecynoic acid	543.957	503.033	614.052	782.607	796.474	637.273	553.681	738.784	1.33431	0.416099	0.0465184	1.25714	up	--
pos_7612	9(10)-EpOME	93.8715	92.3421	75.9611	101.358	117.759	117.184	87.3916	112.1	1.28274	0.359226	0.0348881	1.25998	up	Linoleic acid metabolism(ko00591)
pos_7623	9-Hydroxy-7-megastigmen-3-one glucoside	130.919	100.056	129.787	204.025	175.298	227.845	120.254	202.389	1.68302	0.751049	0.0148119	1.3619	up	--
pos_7629	3-Methyl-5-pentyl-2-furanpentadecanoic acid	156.494	157.575	154.427	98.132	98.6604	122.076	156.165	106.29	0.680622	-0.555075	0.0228962	1.42027	down	--
pos_763	dCMP	164.168	154.325	135.603	272.705	266.301	260.069	151.365	266.358	1.7597	0.815333	0.00169098	1.46949	up	Pyrimidine metabolism(ko00240)
pos_7634	N-Oleoyl Glutamine	383.696	341.461	377.886	261.865	248.586	265.597	367.681	258.683	0.703552	-0.507272	0.00747781	1.43306	down	--
pos_7635	PE(P-20:0/0:0)	857.131	779.927	795.458	536.814	507.421	545.016	810.839	529.75	0.653336	-0.614103	0.00204452	1.45942	down	--
pos_7637	LysoPC(18:0/0:0)	472.413	534.631	389.107	220.598	163.509	246.068	465.384	210.058	0.451366	-1.14763	0.0114287	1.40216	down	Choline metabolism in cancer(ko05231);;Ether lipid metabolism(ko00565);;Glycerophospholipid metabolism(ko00564)
pos_7640	2-Hexenoylcarnitine	57.3868	57.0686	54.9366	66.8677	61.6258	62.8109	56.464	63.7681	1.12936	0.175504	0.0274653	1.32977	up	--
pos_7647	N-Palmitoyl Threonine	65.3227	44.5517	67.2207	21.617	18.0605	18.1669	59.0317	19.2814	0.326628	-1.61428	0.0291451	1.38394	down	--
pos_7664	Persenone B	371.968	349.361	413.605	91.4409	108.16	134.02	378.311	111.207	0.293956	-1.76633	0.000636047	1.46369	down	--
pos_767	ADP-ribose	77.066	87.8872	66.1512	39.9456	49.79	61.4473	77.0348	50.3943	0.654176	-0.612249	0.0392973	1.2487	down	Purine metabolism(ko00230)
pos_7673	(+)-CP 55,940	260.248	209.942	282.013	45.4084	58.299	84.9923	250.734	62.8999	0.250863	-1.99503	0.00403438	1.43286	down	--
pos_7675	(4Z,7Z,10E,12E,16Z)-18-(3-Ethylcycloprop-1-en-1-yl)-14-hydroxyoctadeca-4,7,10,12,16-pentaenoylcarnitine	25981.5	25297.2	24214.3	6456.35	6949.74	7098.98	25164.3	6835.03	0.271615	-1.88036	0.000191024	1.48478	down	--
pos_7677	PC(22:3(10Z,13Z,16Z)/PGE2)	334.908	298.925	305.25	2.12277	7.8694	3.47067	313.027	4.48761	0.0143362	-6.1242	0.00101985	1.48154	down	--
pos_7678	Linoleoyl ethanolamide	1721.09	1715.84	1613.59	659.151	687.959	653.756	1683.5	666.955	0.396171	-1.3358	0.000496337	1.48431	down	--
pos_7679	Sapacitabine	353.406	322.124	343.72	122.181	126.935	125.969	339.75	125.028	0.368001	-1.44222	0.00148613	1.47875	down	--
pos_7683	Docosa-2,4,6,8,10-pentaenoic acid	449.077	325.542	398.059	152.237	149.237	155.15	390.893	152.208	0.389386	-1.36073	0.0216094	1.41417	down	--
pos_7689	Batyl Alcohol	31.7876	42.6652	30.4549	3.12593	4.74597	5.9729	34.9692	4.61493	0.131971	-2.9217	0.012872	1.44853	down	--
pos_7727	Dihydrocumambrin A	59.9152	56.9037	52.2773	17.1896	14.4665	18.1928	56.3654	16.6163	0.294796	-1.76221	0.00058883	1.47726	down	--
pos_7732	Choline	27.0428	24.823	27.4057	9.52985	9.66169	11.7563	26.4238	10.316	0.390403	-1.35696	0.000128855	1.47158	down	Glycerophospholipid metabolism(ko00564);;Glycine, serine and threonine metabolism(ko00260);;Cholinergic synapse(ko04725);;Bile secretion(ko04976);;Choline metabolism in cancer(ko05231);;ABC transporters(ko02010)
pos_7735	DG(2:0/6 keto-PGF1alpha/0:0)	240.291	236.487	235.559	66.5809	66.2611	104.602	237.445	79.1481	0.333332	-1.58497	0.00588854	1.46954	down	--
pos_7738	5-O-beta-D-Mycaminosyltylonolide	363.129	369.106	293.985	64.5941	70.3195	67.1705	342.073	67.3614	0.196921	-2.34431	0.00739419	1.46752	down	--
pos_774	L-Proline	2294.54	2311.16	2268.97	1738.37	1621.07	1830.76	2291.55	1730.07	0.754977	-0.405495	0.0092735	1.45834	down	Biosynthesis of amino acids(ko01230);;Arginine and proline metabolism(ko00330);;Aminoacyl-tRNA biosynthesis(ko00970);;Protein digestion and absorption(ko04974);;Mineral absorption(ko04978);;ABC transporters(ko02010);;Central carbon metabolism in cancer(ko05230)
pos_7742	enantio-PAF C-16	202110	202924	206360	67050.4	57085.1	72091.2	203798	65408.9	0.32095	-1.63958	0.000432337	1.48607	down	--
pos_7746	Ganoderic acid L	157.954	177.955	134.394	6.18791	8.42788	6.78305	156.768	7.13295	0.0455	-4.45799	0.00687945	1.47155	down	--
pos_7749	Sakacin A	64.3498	77.0171	48.9283	20.8622	14.0663	21.9169	63.4318	18.9485	0.298722	-1.74312	0.0238995	1.40186	down	--
pos_7750	3-(Acetyloxy)-2-hydroxypropyl octadecanoate	714.537	647.135	724.465	284.366	259.556	326.071	695.379	289.997	0.417035	-1.26176	0.000264918	1.46795	down	--
pos_777	DL-2-Aminoadipic acid	1278.69	1235.53	1274.9	1690.92	1770.15	2044.82	1263.04	1835.3	1.45308	0.539117	0.0315938	1.39356	up	--
pos_7776	(4E)-3-Hydroxyhex-4-enoylcarnitine	226.519	240.078	237.258	65.3845	67.4567	68.5848	234.618	67.142	0.286176	-1.80503	0.000345637	1.48759	down	--
pos_7805	7alpha,12alpha-Dihydroxy-5beta-cholestan-3-one	564.076	496.021	534.323	395.851	383.857	449.231	531.474	409.646	0.770774	-0.37562	0.0123632	1.34278	down	Primary bile acid biosynthesis(ko00120)
pos_7818	PC(P-15:0/0:0)	21259.1	20337.4	20302.4	14351.6	15852.2	15824.6	20633	15342.8	0.743604	-0.427393	0.00176855	1.44608	down	--
pos_784	5'-Fluoro-2'-deoxyuridine monophosphate	9.69299e-05	1.03603	9.69299e-05	17.4558	25.0368	35.6862	0.345409	26.0596	75.4455	6.23736	0.0392671	1.37681	up	--
pos_7841	(R)-2,3-Dihydroxypropane-1-sulfonate	48.3529	43.9195	45.5516	51.874	50.4442	52.6698	45.9413	51.6626	1.12453	0.169329	0.0298629	1.3375	up	--
pos_7848	Ripazepam	138.471	138.085	130.235	165.141	149.571	153.815	135.597	156.176	1.15176	0.203845	0.0278588	1.30778	up	--
pos_790	Guanosine triphosphate	2875.07	2936.14	2522.82	1514.89	1563.51	1588.32	2778.01	1555.57	0.55996	-0.836603	0.0093971	1.45799	down	--
pos_7907	Deoxycholic acid	702.179	639.674	660.146	824.403	802.456	775.406	667.333	800.755	1.19993	0.262954	0.00550543	1.41317	up	Bile secretion(ko04976)
pos_7916	Prostaglandin E2 p-benzamidophenyl ester	263.528	260.832	175.972	62.3729	62.4653	85.4869	233.444	70.1084	0.300322	-1.73542	0.023377	1.40183	down	--
pos_7919	MG(18:0/0:0/0:0)	1811.23	1954.35	1940.79	1473.58	1566.76	1347.99	1902.12	1462.77	0.769023	-0.378902	0.00651142	1.40333	down	--
pos_7920	L-a-Lysophosphatidylserine	11106.4	10847	9412.32	3533.83	3618.47	3926.27	10455.3	3692.86	0.353205	-1.50142	0.00432744	1.47022	down	--
pos_7924	2-Hydroxydocosanoylcarnitine	938.664	873.756	852.618	522.517	513.987	581.484	888.346	539.329	0.607116	-0.719955	0.000579973	1.45958	down	--
pos_795	Ethen-1,1-diyl	609.086	627.511	628.895	390.812	343.051	386.603	621.831	373.489	0.600628	-0.735457	0.00116143	1.47949	down	--
pos_7976	Oleoyl Ethanolamide	973.198	847.164	764.462	588.632	544.075	631.829	861.608	588.178	0.682652	-0.550778	0.0314892	1.33843	down	--
pos_799	CTP	173.712	258.646	160.738	43.7248	45.7305	64.3813	197.698	51.2788	0.259379	-1.94686	0.0362898	1.38195	down	Pyrimidine metabolism(ko00240);;Mannose type O-glycan biosynthesis(ko00515)
pos_8017	N-Acryloylglycine	46.8622	42.2049	39.6616	52.9642	51.1662	52.1024	42.9096	52.0776	1.21366	0.279364	0.0422598	1.34869	up	--
pos_8019	Chenodeoxycholylglutamine	1479.91	1354.68	1362.13	936.189	837.998	1028.9	1398.91	934.362	0.667922	-0.582248	0.00332263	1.42682	down	--
pos_802	L-glycyl-L-hydroxyproline	586.98	639.165	544.613	245.622	265.544	299.811	590.253	270.326	0.457983	-1.12663	0.00153704	1.46444	down	--
pos_803	Lactucin	168.945	167.869	141.716	50.0498	33.986	54.3532	159.51	46.1297	0.289196	-1.78988	0.000837729	1.4655	down	--
pos_8034	1,2-Didecanoyl PC	167.199	131.411	141.817	9.69299e-05	4.09797	4.08832	146.809	2.7288	0.0185874	-5.74953	0.00482625	1.46649	down	--
pos_804	L-Histidinol phosphate	163.453	149.169	145.365	59.9998	49.4404	68.8806	152.662	59.4403	0.389359	-1.36083	0.000291034	1.46712	down	Biosynthesis of amino acids(ko01230);;Histidine metabolism(ko00340)
pos_806	Fenoxycarb	74.4442	71.1321	62.33	29.8862	33.6807	36.2897	69.3021	33.2855	0.480296	-1.058	0.00307515	1.45052	down	--
pos_808	Phenethylamine glucuronide	63.6898	56.2618	46.1904	5.25096	5.36058	7.18094	55.3807	5.93082	0.107092	-3.22308	0.00951781	1.4561	down	--
pos_811	bemegride	28.5421	25.6545	26.8657	2.79911	2.72652	4.67765	27.0208	3.40109	0.12587	-2.99	3.99876e-05	1.47995	down	--
pos_8123	beta-Alanyl-L-lysine	27.2287	27.222	23.1993	35.208	36.9442	33.4358	25.8833	35.196	1.35979	0.443389	0.00641102	1.40046	up	beta-Alanine metabolism(ko00410)
pos_8132	1-Hexanethiol	10.6168	9.80974	10.8324	19.9532	15.6503	18.3655	10.4197	17.9897	1.72651	0.787861	0.0212772	1.40232	up	--
pos_8133	Glutaminylasparagine	21.5356	17.2948	22.9001	31.467	25.0381	31.9831	20.5768	29.496	1.43346	0.519501	0.0369085	1.26069	up	--
pos_8139	5-Azanonane deriv.	3403.1	3173.07	3660.68	4804.32	3940.47	4864.76	3412.28	4536.52	1.32947	0.410848	0.0457275	1.27746	up	--
pos_8143	Cinnamaldehyde	222.142	212.897	212.72	303.855	254.695	277.092	215.919	278.547	1.29005	0.367428	0.0423437	1.34132	up	Inflammatory mediator regulation of TRP channels(ko04750)
pos_8146	Zotiraciclib	1184.58	1059.86	1102.94	1532.18	1287.6	1493.67	1115.79	1437.82	1.28861	0.365814	0.0338733	1.31434	up	--
pos_8150	benzonatate (2,5,8,11,14,17,20,23,26-Nonaoxaoctacosan-28-yl p-(butylamino)-benzoate	553.952	533.473	484.087	713.911	616.201	684.025	523.837	671.379	1.28166	0.358009	0.017462	1.33097	up	--
pos_8153	Cycloheptyl	382.543	356.98	379.134	517.248	459.07	472.396	372.886	482.904	1.29505	0.373003	0.0130004	1.40219	up	--
pos_82	L-Pipecolic acid	353.753	359.498	340.098	298.892	271.88	292.042	351.116	287.605	0.819114	-0.287863	0.00435254	1.43026	down	Lysine degradation(ko00310)
pos_828	(2Z)-2-Morpholin-4-yliminoacetonitrile	138.963	134.907	119.111	102.564	91.5248	100.665	130.994	98.2513	0.750046	-0.41495	0.0161896	1.37595	down	--
pos_85	5-S-Cysteinyldopamine	32.4654	34.7225	30.4486	22.492	24.9268	24.3667	32.5455	23.9285	0.735232	-0.443728	0.00728296	1.41567	down	--
pos_853	Jasmine ketolactone	24.9611	31.1179	34.858	14.8484	10.6393	17.978	30.3123	14.4885	0.477976	-1.06499	0.0139306	1.36527	down	--
pos_854	Thr Gly	2080.47	1946.56	2343.42	473.923	482.083	491.685	2123.48	482.564	0.227251	-2.13764	0.00494091	1.46999	down	--
pos_857	Aspartyl-Proline	37.6242	34.5148	38.4967	9.69299e-05	5.00884	3.67587	36.8785	2.89494	0.0784992	-3.67118	8.23512e-05	1.47402	down	--
pos_860	Thr Glu Gly	7402.87	6631.35	7802.45	1220.5	1369.97	1401.37	7278.89	1330.61	0.182804	-2.45163	0.00271145	1.47389	down	--
pos_870	2'-Deoxysepiapterin	55.3778	49.5297	63.6232	11.806	11.7147	16.9266	56.1769	13.4824	0.24	-2.0589	0.00369953	1.45269	down	--
pos_871	12-HYDROXY-4,4-BISNOR-4,8,11,13-PODOCARPATETRAEN-3-ONE	263.121	257.433	254.235	182.753	160.11	169.837	258.263	170.9	0.661726	-0.595693	0.00216049	1.47188	down	--
pos_878	2-(2,4-Hexadiynylidene)-1,6-dioxaspiro(4.4)non-3-ene	29.6269	19.4517	35.0116	9.69299e-05	2.79018	1.88609	28.0301	1.55879	0.0556113	-4.16848	0.0253666	1.3924	down	--
pos_880	Guanosine 5′-diphosphate (GDP)	2404.83	2613.23	2337.99	1160.49	1154.36	1295.54	2452.02	1203.46	0.490806	-1.02678	0.000764109	1.47623	down	--
pos_882	GDP-6-deoxy-D-mannose	446.563	451.915	397.13	143.438	142.221	194.055	431.869	159.904	0.370261	-1.43339	0.000370098	1.46721	down	Amino sugar and nucleotide sugar metabolism(ko00520);;Fructose and mannose metabolism(ko00051)
pos_885	cis-1,2-Dihydrobenzene-1,2-diol	466.007	465.262	435.91	364.902	311.563	378.061	455.726	351.509	0.771315	-0.374607	0.0207015	1.37525	down	--
pos_886	4-Amino-4-deoxyarabinose	9.0437	10.0389	11.1588	0.352522	3.16287	4.39703	10.0805	2.63747	0.261642	-1.93433	0.0118443	1.39689	down	--
pos_889	5'-N-Methylcarboxamidoadenosine	663.054	660.617	585.541	179.963	184.313	244.512	636.404	202.93	0.318869	-1.64896	0.000240454	1.47275	down	--
pos_897	3-Methylcytosine	111.504	106.979	109.725	88.8419	78.4191	93.1131	109.402	86.7914	0.793322	-0.334021	0.0270762	1.38396	down	--
pos_90	Histidylglutamine	226.621	213.539	206.978	107.766	101.166	122.905	215.713	110.612	0.512776	-0.963599	0.00028083	1.46814	down	--
pos_900	Isoamyl p-anisate	426.491	428.924	406.624	119.144	111.144	128.767	420.68	119.685	0.284504	-1.81348	1.03039e-05	1.4868	down	--
pos_902	Adenosine 5'-monophosphate disodium salt	5843.12	7111.46	6186.25	4415.17	3679.18	3698.68	6380.28	3931.01	0.616119	-0.698719	0.00869487	1.41197	down	--
pos_905	Cycasin	41.555	49.2191	43.4444	19.4345	23.0858	30.2957	44.7395	24.272	0.542518	-0.882258	0.00840296	1.39624	down	--
pos_907	4'-Methyl-(-)-epigallocatechin 3-(4-methyl-gallate)	79.3871	123.448	82.6395	33.1671	22.3743	29.4864	95.1583	28.3426	0.297847	-1.74736	0.0367779	1.38195	down	--
pos_91	Cabbage identification factor 2	19.7092	18.7694	20.2422	13.419	12.891	16.8885	19.5736	14.3995	0.735659	-0.44289	0.0422137	1.32356	down	--
pos_910	UDP-glucose	336.559	354.332	252.79	64.7189	68.467	96.1076	314.56	76.4312	0.242978	-2.0411	0.0110439	1.43897	down	Pyrimidine metabolism(ko00240);;Galactose metabolism(ko00052);;Glycerolipid metabolism(ko00561);;Ascorbate and aldarate metabolism(ko00053);;Amino sugar and nucleotide sugar metabolism(ko00520);;Starch and sucrose metabolism(ko00500);;Pentose and glucuronate interconversions(ko00040);;Neomycin, kanamycin and gentamicin biosynthesis(ko00524)
pos_911	Isonicotineamide	3706.12	3805.3	3567.73	2751.08	2790.75	2544.21	3693.05	2695.35	0.729843	-0.454342	0.000667062	1.45928	down	--
pos_924	3-Hydroxykynurenamine	253.9	287.256	219.185	413.038	540.024	461.314	253.447	471.459	1.86019	0.895449	0.0132952	1.39276	up	Tryptophan metabolism(ko00380)
pos_925	L-Prolinamide, 5-oxo-L-prolyl-1-methyl-L-histidyl-	142.932	142.198	109.979	78.4294	68.0485	86.3411	131.703	77.6063	0.589254	-0.76304	0.0223313	1.36576	down	--
pos_934	[2,6-dihydroxy-4-(7-methyl-11-oxo-4-{[3,4,5-trihydroxy-6-(hydroxymethyl)oxan-2-yl]oxy}-2,8-dioxatricyclo[7.3.1.0⁵,¹³]trideca-1(12),3,5(13),6,9-pentaen-3-yl)phenoxy]dihydroxyoxo-λ⁶-sulfanylium	53.0128	69.6493	57.1518	30.8061	20.212	33.2035	59.938	28.0739	0.468382	-1.09424	0.00859927	1.39784	down	--
pos_937	UDP-N-acetyl-D-mannosamine	158.495	161.293	144.28	70.7563	65.1429	68.7214	154.689	68.2069	0.440929	-1.18138	0.00184014	1.47905	down	Amino sugar and nucleotide sugar metabolism(ko00520)
pos_939	Chrysoeriol 4',7-diglucuronide	914.285	951.692	824.935	383.219	348.106	387.654	896.971	372.993	0.415836	-1.26591	0.00249938	1.47545	down	--
pos_94	Linalool oxide D 3-[apiosyl-(1->6)-glucoside]	107.79	106.989	102.919	40.2995	50.6746	52.6653	105.899	47.8798	0.452126	-1.1452	0.00157434	1.47132	down	--
pos_946	Thio-NAD	463.701	505.976	419.759	358.615	329.93	352.608	463.145	347.051	0.749335	-0.416317	0.0318154	1.36922	down	--
pos_949	4-Chlorobenzoyl-CoA	193.551	224.196	174.38	58.3806	64.1354	74.4874	197.376	65.6678	0.332705	-1.58769	0.00713739	1.45616	down	--
pos_954	2-Furanmethanol	88.3731	89.2393	86.1569	61.2311	58.3582	61.1249	87.9231	60.2381	0.685122	-0.545566	3.01438e-05	1.48448	down	--
pos_955	Guanine	478.653	476.808	403.379	391.396	350.448	349.4	452.947	363.748	0.80307	-0.316403	0.0485747	1.26498	down	Purine metabolism(ko00230)
pos_956	Plastoquinol-1	24.7926	20.7258	21.7066	7.27187	6.57851	9.12211	22.4083	7.6575	0.341726	-1.54909	0.00123504	1.45631	down	--
pos_960	4-(Methylnitrosamino)-1-(3-pyridyl)-1-butanol glucuronide	31.3273	30.0118	23.0222	12.3753	16.817	17.5403	28.1204	15.5775	0.553959	-0.85215	0.0207014	1.3368	down	Metabolism of xenobiotics by cytochrome P450(ko00980);;Chemical carcinogenesis(ko05204)
pos_972	DL-Arginine	69.6116	62.9935	74.6289	104.568	103.81	90.7633	69.078	99.7139	1.4435	0.529569	0.00674268	1.40495	up	--
pos_978	Junosine	28.7449	24.1739	25.8055	0.831318	7.49385	9.84339	26.2415	6.05619	0.230787	-2.11537	0.00732882	1.41771	down	--
pos_983	Diacetylmonoxime	26.6534	29.6232	32.666	40.448	38.3488	40.2109	29.6475	39.6692	1.33803	0.420108	0.0183442	1.38886	up	--
pos_998	Zeanic acid	186.038	212.06	174.969	109.958	111.18	123.194	191.022	114.777	0.600858	-0.734905	0.0116949	1.4314	down	--

## Sheet: negative ion model
#ID	name	Mock2	Mock1	Mock3	HSV13	HSV12	HSV11	Mock_Mean	HSV-1_infection_Mean	Fold_change	log2FC	Pvalue	VIP	regulated	KEGG_pathway_annotation
neg_1009	beta-D-Fructose 2,6-bisphosphate	509.622	557.502	577.053	346.358	399.378	382.634	548.059	376.123	0.686283	-0.543125	0.00305154	1.28443	down	AMPK signaling pathway(ko04152);;Fructose and mannose metabolism(ko00051);;Glucagon signaling pathway(ko04922);;Central carbon metabolism in cancer(ko05230)
neg_1048	N-Propyl-N-nitrosourea	19.3016	19.2874	19.3774	11.3257	7.86189	13.5432	19.3221	10.9103	0.564651	-0.824567	0.0364868	1.24132	down	--
neg_1049	1-Pentanesulfenothioic acid	226.039	243.217	213.002	153.815	144.044	151.155	227.419	149.671	0.65813	-0.603557	0.00732965	1.29336	down	--
neg_1059	Pyrimethanil	22.055	15.9921	20.4468	9.2359	12.7455	12.3146	19.498	11.432	0.586316	-0.770249	0.027005	1.17464	down	--
neg_1061	Cyclopentenyl cytosine	15.7252	12.3915	12.0383	1.21744	3.01723	6.36426	13.385	3.53297	0.263951	-1.92166	0.00786257	1.23795	down	--
neg_1063	Zalcitabine	116.404	117.21	109.713	56.6593	49.0967	66.854	114.442	57.5367	0.502758	-0.992065	0.00274092	1.30526	down	Bile secretion(ko04976)
neg_1064	Zeatin	82.9827	81.7209	85.4034	65.9583	52.2376	61.9473	83.369	60.0478	0.720265	-0.4734	0.023076	1.25259	down	--
neg_1065	2-[(2R,5Z)-2-Carboxy-4-methylthiazol-5(2H)-ylidene]ethyl phosphate	2076.98	2305.03	2439.6	1383.58	1501.38	1624.49	2273.87	1503.15	0.661053	-0.597162	0.0058463	1.27459	down	Thiamine metabolism(ko00730)
neg_1067	L-DOPA n-Butyl Ester	713.673	715.834	699.32	361.669	332.472	482.966	709.609	392.369	0.552937	-0.854814	0.019387	1.27994	down	--
neg_1076	D-glycero-beta-D-manno-Heptose 1,7-bisphosphate	17.9808	9.32533	12.0481	53.6409	60.6112	57.6223	13.1181	57.2914	4.36737	2.12676	0.000234665	1.31912	up	Shigellosis(ko05131)
neg_1078	Uridine diphosphate (UDP)	4977.44	6576.2	6295.78	3736.18	3670.81	3890.46	5949.81	3765.82	0.632931	-0.659879	0.0451949	1.22295	down	--
neg_108	2'-Deamino-2'-hydroxyparomamine	57.1532	66.0153	70.6483	40.9278	31.1708	38.1202	64.6056	36.7396	0.568675	-0.814325	0.00614938	1.26331	down	Neomycin, kanamycin and gentamicin biosynthesis(ko00524)
neg_1093	Stepronin	201.106	228.204	263.425	52.7389	64.1137	71.5465	230.912	62.7997	0.271964	-1.87851	0.00713978	1.30572	down	--
neg_1121	6-Methylthiopurine 5'-monophosphate ribonucleotide	83.5346	89.9784	65.9625	30.8119	24.336	56.949	79.8252	37.3656	0.468093	-1.09513	0.0301631	1.15148	down	Drug metabolism - other enzymes(ko00983)
neg_1126	3-(Methylthio)acryloyl-CoA	131.58	149.209	120.533	5.99458	6.12687	26.5032	133.774	12.8749	0.0962437	-3.37716	0.000444774	1.31089	down	Sulfur metabolism(ko00920)
neg_1144	Panipenem	7.79769	9.22897	9.90581	5.34555	2.37017	3.35288	8.97749	3.68953	0.410976	-1.28287	0.0102524	1.23788	down	--
neg_1151	Guanosine triphosphate (GTP)	11405.8	13108.1	11492.6	5761.78	6871.84	7571.35	12002.1	6734.99	0.561149	-0.833544	0.00234353	1.2821	down	--
neg_1159	6-O-p-Coumaroyl-1,2-digalloylglucose	41.3105	39.1314	51.072	2.55826e-07	2.55826e-07	3.77653	43.8379	1.25884	0.0287159	-5.12201	0.00375081	1.31343	down	--
neg_116	Carboxymethyl chitosan	60.2564	73.1355	60.0328	34.0387	28.8335	48.0849	64.4749	36.9857	0.573645	-0.801771	0.021509	1.1844	down	--
neg_1166	Adenosine triphosphate	664.067	789.511	658.517	101.712	152.606	211.652	704.032	155.324	0.22062	-2.18036	0.000749261	1.30879	down	--
neg_1174	3-Amino-2,3-dideoxy-scyllo-inosose	605.902	649.439	701.095	1074.27	1040.87	1157.23	652.145	1090.79	1.67262	0.742112	0.000737872	1.29967	up	Neomycin, kanamycin and gentamicin biosynthesis(ko00524)
neg_118	N-gamma-Glutamyl-S-allylcysteine	13.2932	19.3596	21.8001	32.5395	38.5611	45.9485	18.151	39.0164	2.14955	1.10403	0.0151347	1.2057	up	--
neg_1187	dUDP	19.567	22.4456	12.5855	31.2636	33.8311	35.2772	18.1994	33.4573	1.83837	0.87843	0.0227242	1.2342	up	Pyrimidine metabolism(ko00240)
neg_1190	Deoxyguanosine diphosphate (dGDP)	26368.3	32589	28100.9	20059	18132.4	20097.4	29019.4	19429.6	0.669538	-0.578761	0.0251489	1.23692	down	--
neg_1246	Uridine triphosphate (UTP)	24031.3	27742.8	22929.6	12758.1	14303.2	16815.4	24901.2	14625.6	0.587343	-0.767724	0.00608555	1.25285	down	--
neg_1295	4,6,7-Trihydroxy-1,2,3,4-tetrahydroisoquinoline	79.8497	73.9066	78.0711	10.3388	3.76473	18.2664	77.2758	10.79	0.139629	-2.84033	0.00123134	1.31909	down	--
neg_1312	Aspartyl-Gamma-glutamate	701.851	626.897	741.407	148.658	157.227	188.965	690.052	164.95	0.23904	-2.06468	0.00164393	1.32007	down	--
neg_1315	Glutathione peroxide	206.337	176.527	194.799	54.3443	94.0445	66.8549	192.554	71.7479	0.372611	-1.42426	0.00163756	1.29192	down	--
neg_1317	2-Amino-5-[[1-[carboxymethyl(sulfo)amino]-1-oxo-3-sulfanylpropan-2-yl]amino]-5-oxopentanoic acid	781.643	816.247	857.531	278.846	341.418	294.237	818.474	304.834	0.372442	-1.42491	6.93697e-05	1.3253	down	--
neg_1333	3-(2-Hydroxyethyl)histidine	49.4032	43.4884	58.5305	5.20869	8.01687	5.38044	50.474	6.202	0.122875	-3.02474	0.0075779	1.30729	down	--
neg_1334	2-hydroxymexiletine	30.9932	27.2653	30.4114	0.593601	2.55826e-07	2.08186	29.5566	0.891822	0.0301733	-5.05058	0.000185693	1.32514	down	--
neg_1335	2-Acetyl-5-tetrahydroxybutyl Imidazole	77.3891	79.4451	95.8289	7.75581	8.40334	6.58683	84.221	7.58199	0.0900249	-3.47353	0.00543442	1.3194	down	--
neg_1337	TETRAHYDROURIDINE	1114.26	1070.09	1322.66	167.006	194.732	195.066	1169	185.601	0.158769	-2.655	0.0056619	1.31767	down	--
neg_1340	N-Ribosylhistidine	71.9487	57.3514	94.8033	5.09413	8.90933	11.7458	74.7011	8.5831	0.114899	-3.12156	0.0232676	1.26709	down	--
neg_1341	Eriodictyol	4902.24	5125.04	4825.96	4459.62	3751.48	4127.67	4951.08	4112.93	0.830712	-0.267579	0.038533	1.17256	down	--
neg_137	Asperuloside	36.005	26.6752	34.8198	17.6406	15.0762	22.0326	32.5	18.2498	0.561533	-0.832558	0.0203261	1.18919	down	--
neg_1374	CDP	164.978	156.821	153.2	81.4184	101.669	114.884	158.333	99.3238	0.627311	-0.672747	0.0171182	1.25658	down	Pyrimidine metabolism(ko00240)
neg_1378	Formamidopyrimidine nucleoside triphosphate	83.5997	95.707	76.2984	69.6273	52.7508	55.1299	85.2017	59.1693	0.694462	-0.526033	0.0283869	1.13908	down	Folate biosynthesis(ko00790)
neg_1381	GDP-L-fucose	8673.33	9243.2	8700.78	3620.27	3757.53	4434.67	8872.43	3937.49	0.443789	-1.17205	0.0001636	1.32228	down	Fructose and mannose metabolism(ko00051);;Amino sugar and nucleotide sugar metabolism(ko00520)
neg_1391	C20912	516.016	507.741	508.475	178.88	156.611	214.322	510.744	183.271	0.358831	-1.47862	0.00214163	1.32443	down	Monobactam biosynthesis(ko00261)
neg_1394	Cytidine 5'-{[hydroxy(2-hydroxyethyl)phosphonoyl]phosphate}	26.307	22.6074	33.8685	54.4593	55.4631	53.1998	27.5943	54.3741	1.97048	0.978549	0.0124569	1.28737	up	--
neg_140	3'-(2''-Galloylglucosyl)-phloroacetophenone	30.6939	24.2478	29.1612	10.1359	7.3961	18.0421	28.0343	11.858	0.422983	-1.24133	0.0186148	1.20926	down	--
neg_141	NPC	117.125	140.016	130.748	62.4566	60.4201	71.851	129.296	64.9093	0.50202	-0.994182	0.00318565	1.3018	down	Drug metabolism - other enzymes(ko00983)
neg_1410	L-3-Aminobutyryl-CoA	57.1387	74.647	54.3	38.3877	5.22231	21.0662	62.0286	21.5587	0.347561	-1.52466	0.0307229	1.15584	down	Lysine degradation(ko00310)
neg_1416	Fumarate	850.772	914.149	847.765	625.434	600.149	685.416	870.896	637	0.731431	-0.451207	0.00235762	1.28311	down	Central carbon metabolism in cancer(ko05230);;Renal cell carcinoma(ko05211);;Tyrosine metabolism(ko00350);;Glucagon signaling pathway(ko04922);;Butanoate metabolism(ko00650);;Alanine, aspartate and glutamate metabolism(ko00250);;Oxidative phosphorylation(ko00190);;Regulation of lipolysis in adipocytes(ko04923);;Retrograde endocannabinoid signaling(ko04723);;Thermogenesis(ko04714);;Pathways in can…
neg_1419	L-Malic acid	2102.08	2272.04	2050.09	1570.18	1551.04	1758.01	2141.4	1626.41	0.759505	-0.396869	0.00542436	1.25269	down	Central carbon metabolism in cancer(ko05230);;Renal cell carcinoma(ko05211);;Pathways in cancer(ko05200);;Carbon metabolism(ko01200);;Taste transduction(ko04742);;Glucagon signaling pathway(ko04922);;Pyruvate metabolism(ko00620);;Citrate cycle (TCA cycle)(ko00020);;Proximal tubule bicarbonate reclamation(ko04964);;Glyoxylate and dicarboxylate metabolism(ko00630)
neg_1420	5-Oxo-2(5H)-isoxazolepropanenitrile	127.645	144.586	121.923	190.998	164.787	155.88	131.385	170.555	1.29814	0.376442	0.0438655	1.12647	up	--
neg_1436	ADP-ribose 2'-phosphate	226.376	228.091	204.328	194.363	169.217	185.347	219.598	182.976	0.833229	-0.263215	0.0261031	1.14292	down	--
neg_1443	NADH pyruvate	7587.78	8726.28	7201.88	2889.27	2186.07	4053.85	7838.65	3043.06	0.388213	-1.36508	0.00280152	1.2778	down	--
neg_1449	3-Oxooctanoyl-CoA	29.2944	30.5249	26.5811	2.55826e-07	1.39901	2.55826e-07	28.8002	0.466337	0.0161922	-5.94856	0.000442933	1.32453	down	Fatty acid elongation(ko00062);;Fatty acid degradation(ko00071);;Fatty acid metabolism(ko01212)
neg_1450	carlliiionaln	61.8543	78.0642	71.6992	22.1589	33.1518	20.2604	70.5392	25.1903	0.357111	-1.48556	0.00203951	1.28793	down	--
neg_1451	(5E,7E)-Undeca-2,5,7-trienedioyl-CoA	385.291	371.149	446.64	93.9768	146.308	100.806	401.027	113.697	0.283514	-1.81851	0.00089565	1.30877	down	--
neg_1457	Ribose-1-arsenate	65.5479	63.6365	67.755	29.5328	38.4574	42.9796	65.6465	36.9899	0.563472	-0.827585	0.0127456	1.28311	down	--
neg_1471	UDP-3-ketoglucose	182.843	202.479	174.234	131.119	140.933	119.097	186.519	130.383	0.699034	-0.516566	0.0071582	1.24435	down	Neomycin, kanamycin and gentamicin biosynthesis(ko00524)
neg_1473	N-Acetylgalactosamine 4-sulphate	161.332	155.185	199.777	78.1889	111.525	68.1522	172.098	85.9555	0.499456	-1.00157	0.0109235	1.22102	down	--
neg_1478	α-Nicotinamide adenine dinucleotide hydrate	21972.3	23128.6	23449.9	15701.2	17672.5	16434.6	22850.3	16602.8	0.72659	-0.460787	0.00131403	1.30091	down	--
neg_1485	5'-Oxoaverantin	307.059	294.918	436.971	69.5786	113.764	74.2445	346.316	85.8624	0.247931	-2.01199	0.0214216	1.25718	down	--
neg_1496	Doxyl	194.583	224.117	195.244	161.776	155.166	182.467	204.648	166.47	0.813444	-0.297885	0.041548	1.11344	down	--
neg_1504	dTDP	179.281	246.171	186.815	615.769	519.853	652.73	204.089	596.117	2.92087	1.5464	0.00294377	1.29552	up	Pyrimidine metabolism(ko00240)
neg_1515	Methylphenobarbital	147.642	174.029	174.44	102.43	79.8431	108.105	165.37	96.7924	0.585308	-0.772731	0.00519283	1.26008	down	--
neg_1543	Carnosine	271.261	313.28	253.345	112.814	93.4137	104.537	279.295	103.588	0.370891	-1.43093	0.00597717	1.30128	down	Histidine metabolism(ko00340);;beta-Alanine metabolism(ko00410)
neg_1546	6-Hydroxy-R-acenocoumarol	406.192	453.16	451.297	555.645	516.276	495.495	436.883	522.472	1.19591	0.258106	0.0222975	1.1634	up	--
neg_155	5-Amino-6-(5'-phospho-D-ribitylamino)uracil	29.3153	38.1366	37.8871	10.098	15.861	13.0557	35.113	13.0049	0.370372	-1.43295	0.00581261	1.28191	down	Riboflavin metabolism(ko00740)
neg_1570	Cyanidin 3-(6''-acetylglucoside)	108.037	87.6017	96.8761	48.0495	64.8165	66.9173	97.5051	59.9278	0.614612	-0.702253	0.0110428	1.21216	down	--
neg_1579	Pelargonidin 3-O-[2-O-(6-(E)-caffeoyl-beta-D-glucopyranosyl)-6-O-(E)-p-coumaroyl-beta-D-glucopyranoside] 5-O-(beta-D-glucopyranoside)	240.963	218.966	241.685	116.807	106.325	167.621	233.871	130.251	0.556935	-0.84442	0.0204267	1.24199	down	--
neg_1597	Monohydroxytriacetyltaxine	134.059	123.243	125.391	75.842	59.1766	75.7412	127.564	70.2533	0.550728	-0.860587	0.00214093	1.29597	down	--
neg_1599	(5Z)-7-[(1R,2R,3R)-3-hydroxy-2-[(1E,3S)-3-hydroxy-5-phenylpent-1-en-1-yl]-5-oxocyclopentyl]hept-5-enoyl-CoA	212.155	260.417	223.63	94.5564	94.4223	154.458	232.067	114.479	0.493301	-1.01946	0.0111263	1.23347	down	--
neg_1614	2-Ethylphenol	294.163	334.169	347.256	243.097	237.653	249.04	325.196	243.263	0.748051	-0.418791	0.031579	1.24829	down	--
neg_1623	Pyroglutamylglycine	134.785	149.332	146.07	81.2697	80.4891	85.6626	143.396	82.4738	0.575149	-0.797993	0.00223439	1.31984	down	--
neg_1628	5-L-Glutamyl-L-alanine	185.332	188.563	198.034	273.664	249.067	235.269	190.643	252.667	1.32534	0.40636	0.0220274	1.24419	up	Glutathione metabolism(ko00480)
neg_1629	Asparaginyl-Proline	272.234	295.692	288.78	189.239	187.539	207.812	285.569	194.863	0.682369	-0.551375	0.000692821	1.30799	down	--
neg_1630	gamma-Glutamyl-beta-cyanoalanine	2106.47	2373.4	2438.51	1751.7	1632.61	1756.51	2306.13	1713.61	0.743066	-0.428437	0.01734	1.25868	down	--
neg_1632	L-Thyronine	4947.42	5612.63	5604.86	3987.49	3768.19	4069.71	5388.3	3941.8	0.731547	-0.450978	0.0127028	1.27322	down	--
neg_1652	Ceftizoxime alapivoxil	18698.3	21248.7	19177.3	12230.2	12171.9	13227.2	19708.1	12543.1	0.636444	-0.651895	0.00496451	1.29817	down	--
neg_1655	Ethenodeoxyadenosine	45.2548	43.1688	39.975	3.55633	10.8636	3.73436	42.7995	6.05144	0.14139	-2.82224	0.000531414	1.31269	down	--
neg_1659	Safflomin C	2170.17	2162.14	2163	2966.6	2818.39	2645.55	2165.1	2810.18	1.29794	0.376229	0.0199974	1.28282	up	--
neg_1662	5-Feruloylquinic acid	17.8945	25.9751	19.9534	70.7492	80.9096	71.8431	21.2744	74.5007	3.5019	1.80814	0.000294054	1.31498	up	--
neg_1663	cefroxadine	3.14092	16.8942	14.6974	45.7822	52.212	40.918	11.5775	46.3041	3.99949	1.99982	0.00369036	1.26648	up	--
neg_1674	6-Methylnonanoyl-CoA	2976.85	3422.05	3253.35	1922.76	1988.46	2374	3217.42	2095.07	0.651165	-0.618904	0.0043129	1.2677	down	--
neg_1681	Threonate	118.086	106.514	116.909	80.6884	78.8695	80.29	113.836	79.9493	0.702319	-0.509802	0.0102735	1.2983	down	Ascorbate and aldarate metabolism(ko00053)
neg_1688	Ophthalmic acid	223.959	195.35	246.348	54.2962	68.6798	66.7607	221.885	63.2456	0.285037	-1.81078	0.00508918	1.3085	down	--
neg_1691	6-Deoxydihydrokalafungin	16.9306	10.2563	11.4932	37.1077	21.2505	31.134	12.8934	29.8307	2.31365	1.21017	0.0499451	1.14962	up	--
neg_1693	N-desalkyl delavirdine	230.728	258.882	266.274	105.411	111.779	168.322	251.962	128.504	0.510015	-0.971389	0.0114436	1.25765	down	--
neg_1705	Miscanthoside	310.499	295.595	273.173	220.241	247.775	191.613	293.089	219.876	0.750203	-0.414647	0.0253598	1.16399	down	--
neg_1706	Isovitexin 7-(6'''-sinapoylglucoside) 4'-glucoside	544.523	690.032	534.408	364.178	379.309	378.736	589.655	374.075	0.634396	-0.656544	0.049071	1.20738	down	--
neg_1710	2,4-Dihydroxypyridine	234.815	180.448	217.078	1081.32	1340.29	866.982	210.78	1096.2	5.20066	2.37869	0.0218358	1.27364	up	--
neg_1713	L-Methionine	40.4072	47.8387	49.3373	64.8145	58.672	58.8782	45.8611	60.7882	1.32549	0.406522	0.0145783	1.20249	up	2-Oxocarboxylic acid metabolism(ko01210);;Mineral absorption(ko04978);;Cysteine and methionine metabolism(ko00270);;Biosynthesis of amino acids(ko01230);;Protein digestion and absorption(ko04974);;Antifolate resistance(ko01523);;Aminoacyl-tRNA biosynthesis(ko00970);;Central carbon metabolism in cancer(ko05230)
neg_1714	Methyl 2-aminobenzoate	31.1475	30.4901	26.9928	9.0574	7.23927	14.6541	29.5435	10.3169	0.349212	-1.51782	0.00397167	1.28467	down	--
neg_1715	Theobromine	4.21643	1.80643	8.90089	31.9745	28.5941	30.9113	4.97458	30.4933	6.12982	2.61584	0.00192945	1.30754	up	Caffeine metabolism(ko00232)
neg_1719	Dopaquinone	961.219	1091.19	854.531	469.215	371.115	467.21	968.982	435.847	0.449799	-1.15265	0.00692641	1.27861	down	Tyrosine metabolism(ko00350)
neg_1723	hydroxydeoxyguanosine	18.1361	14.0567	21.1159	82.5156	110.351	72.3822	17.7695	88.4164	4.97573	2.31491	0.0219872	1.26647	up	--
neg_1724	6-Nitrotryptophan	140.903	152.493	145.467	69.0092	57.815	68.4488	146.287	65.091	0.444953	-1.16828	8.50558e-05	1.32276	down	--
neg_1725	3'-C-Ethynylcytidine	3035.91	3735.56	2626.26	1363.79	1071.6	1364.87	3132.58	1266.75	0.404381	-1.30621	0.0214159	1.24977	down	--
neg_1731	Uric acid	44.9487	40.6026	35.2972	60.7601	55.2814	50.5513	40.2828	55.5309	1.37853	0.463127	0.0199685	1.18854	up	Bile secretion(ko04976);;Purine metabolism(ko00230)
neg_1751	2-Carboxymethyl-3-hydroxyphenylpropionyl-CoA	47.6653	28.5589	46.5225	68.3749	101.152	77.9539	40.9156	82.4936	2.01619	1.01163	0.0299199	1.16525	up	--
neg_1766	dCTP	30.3767	33.561	28.0947	15.9589	13.205	22.1578	30.6775	17.1072	0.557648	-0.842574	0.0181729	1.21362	down	Pyrimidine metabolism(ko00240)
neg_1779	Etimizol	39.2643	43.2983	35.5472	5.11964	3.49998	14.1317	39.3699	7.58378	0.192629	-2.37611	0.00227933	1.29189	down	--
neg_180	D-fructose 1,6-bisphosphate	740.303	662.406	692.525	1600.07	1709.32	1736.54	698.412	1681.98	2.40829	1.26801	0.000204097	1.32503	up	Phenylalanine, tyrosine and tryptophan biosynthesis(ko00400);;Central carbon metabolism in cancer(ko05230);;Glycolysis / Gluconeogenesis(ko00010);;Carbon metabolism(ko01200);;AMPK signaling pathway(ko04152);;Glucagon signaling pathway(ko04922);;Biosynthesis of amino acids(ko01230);;Fructose and mannose metabolism(ko00051);;Pentose phosphate pathway(ko00030)
neg_1832	4-Amino-5-hydroxymethyl-2-methylpyrimidine	121.864	137.328	114.81	39.2304	46.2483	46.6003	124.667	44.0263	0.353151	-1.50164	0.00314874	1.31107	down	Thiamine metabolism(ko00730);;ABC transporters(ko02010)
neg_1839	4-Hydroxymethylpyrazole	99.3833	128.422	99.4407	47.0703	41.6222	56.2469	109.082	48.3131	0.442907	-1.17492	0.0132037	1.26016	down	--
neg_1840	5-(3-Pyridyl)-2-hydroxytetrahydrofuran	162.153	186.799	160.472	96.1148	82.783	104.483	169.808	94.4604	0.556278	-0.846123	0.0027868	1.28327	down	Metabolism of xenobiotics by cytochrome P450(ko00980);;Chemical carcinogenesis(ko05204)
neg_1842	7-Oxoheptanoic acid	59.1634	81.986	59.9738	26.5253	18.5794	39.5139	67.0411	28.2062	0.42073	-1.24903	0.0170888	1.19688	down	--
neg_1847	Ketorolac	495.083	620.613	533.234	252.233	233.499	300.777	549.643	262.17	0.476981	-1.068	0.00599421	1.28203	down	--
neg_1853	CMP	243.589	279.629	219.146	134.302	97.9671	145.34	247.455	125.87	0.508658	-0.975231	0.00651856	1.24648	down	Pyrimidine metabolism(ko00240)
neg_1858	Pelargonidin 3-sophoroside	784.893	1207.75	805.41	188.213	212.71	302.861	932.683	234.595	0.251527	-1.99122	0.0304395	1.23667	down	--
neg_1868	L-Cys-Gly	52.865	60.349	50.6491	27.9119	18.1378	32.2364	54.621	26.0954	0.477753	-1.06566	0.00686366	1.25475	down	Glutathione metabolism(ko00480)
neg_1870	Prolyl-Asparagine	92.3591	120.661	88.7568	37.3809	34.8808	48.3604	100.592	40.2074	0.399706	-1.32299	0.0159068	1.25415	down	--
neg_1871	Cytidine	708.107	919.492	756.524	399.546	343.523	450.051	794.708	397.707	0.500444	-0.99872	0.012577	1.2582	down	Pyrimidine metabolism(ko00240);;ABC transporters(ko02010)
neg_1873	S-(2-Chloroethyl)glutathione	238.656	278.99	249.531	139.519	146.213	176.645	255.725	154.126	0.602701	-0.730487	0.00364561	1.27085	down	Chemical carcinogenesis(ko05204)
neg_1876	dIDP	68.2177	83.3437	66.9621	26.4499	33.2626	44.5125	72.8412	34.7417	0.476951	-1.06809	0.00690144	1.24392	down	Purine metabolism(ko00230)
neg_1894	2-Nitroimidazole	30.3265	33.8992	33.7867	18.6538	23.4547	24.9323	32.6708	22.3469	0.684003	-0.547924	0.0149482	1.23178	down	--
neg_1896	Aconitic acid	160.315	184.636	163.306	109.914	99.2205	123.081	169.419	110.739	0.653636	-0.61344	0.00485759	1.25995	down	Citrate cycle (TCA cycle)(ko00020);;Glyoxylate and dicarboxylate metabolism(ko00630);;C5-Branched dibasic acid metabolism(ko00660);;2-Oxocarboxylic acid metabolism(ko01210)
neg_1897	Tetrahydrodipicolinate	238.86	270.333	254.541	153.225	161.033	184.573	254.578	166.277	0.653148	-0.614519	0.00252836	1.28264	down	--
neg_1912	5-Deoxykievitone	438.324	455.047	486.43	253.362	246.457	285.405	459.934	261.741	0.569085	-0.813283	0.00049256	1.31368	down	--
neg_1917	Metoprolol acid	267.988	267.903	275.511	49.3342	42.5653	55.8675	270.467	49.2557	0.182113	-2.45709	5.22685e-06	1.33071	down	--
neg_1944	dTDP-4-oxo-2,6-dideoxy-D-glucose	25.1445	24.5742	26.9137	43.2156	39.0478	49.4891	25.5441	43.9175	1.71928	0.781804	0.0215968	1.25649	up	Polyketide sugar unit biosynthesis(ko00523)
neg_1950	Cyclic adenosine diphosphate ribose	859.514	851.861	780.27	428.26	451.35	579.991	830.548	486.534	0.585798	-0.771524	0.00720921	1.27071	down	--
neg_1957	6,7-Dimethyl-8-(D-ribityl)lumazine	813.326	931.818	682.725	496.222	248.446	504.116	809.29	416.261	0.514353	-0.959168	0.0246153	1.15755	down	Riboflavin metabolism(ko00740)
neg_1967	Acetylphosphate	26.2998	28.8502	24.455	36.151	35.4722	30.5772	26.535	34.0668	1.28384	0.360469	0.0295842	1.16039	up	--
neg_197	UDP-L-Ara4O	81.015	121.875	106.224	31.3044	27.4889	28.0887	103.038	28.9607	0.281068	-1.83101	0.0239246	1.27339	down	Amino sugar and nucleotide sugar metabolism(ko00520)
neg_1988	Pyrrole-2-carboxylate	34.3349	34.8586	25.3381	11.8737	7.65545	8.89594	31.5105	9.47501	0.300694	-1.73363	0.0103775	1.26737	down	Arginine and proline metabolism(ko00330)
neg_1989	Pyroglutamic acid	54.5783	58.0482	49.3651	19.098	16.871	28.0587	53.9972	21.3426	0.395253	-1.33915	0.00214755	1.28835	down	Glutathione metabolism(ko00480)
neg_1994	Beta-Citryl-L-glutamic acid	45.1969	43.3804	35.3616	17.2543	14.7056	16.1908	41.313	16.0502	0.388504	-1.364	0.0105411	1.28621	down	--
neg_1996	3,3',5-Trihydroxy-4'-methoxy-6,7-methylenedioxyflavone 3-glucuronide	89.4826	108.659	82.9626	31.25	21.9386	35.3321	93.7015	29.5069	0.314903	-1.66702	0.00517041	1.28528	down	--
neg_1997	2-Furoate	16.4986	20.3197	14.5429	6.03742	4.56194	12.0509	17.1204	7.55008	0.440998	-1.18115	0.0321158	1.14661	down	--
neg_1998	4-Imidazolone-5-propionic acid	138.499	164.774	143.52	110.744	93.2867	111.896	148.931	105.309	0.707099	-0.500016	0.0145072	1.21318	down	Histidine metabolism(ko00340)
neg_2001	N-(N-Acetylmethionyl)dopamine	2651.34	3518.32	2390.15	1278.53	1252.97	1383.79	2853.27	1305.1	0.457405	-1.12846	0.0435541	1.2169	down	--
neg_2005	Vitisin A	430.753	477.359	409.808	251.09	184.987	295.687	439.307	243.921	0.555241	-0.848814	0.0107455	1.24257	down	--
neg_2009	2-Hydroxycinnamic acid	247.136	285.157	260.817	208.526	178.198	215.164	264.37	200.629	0.758896	-0.398027	0.0160583	1.19722	down	Phenylalanine metabolism(ko00360)
neg_2010	L-Tyrosine	6293.52	7223.88	6367.63	5218.68	4526.41	5530.92	6628.34	5092	0.768216	-0.380415	0.0217833	1.17188	down	Protein digestion and absorption(ko04974);;Amphetamine addiction(ko05031);;Phenylalanine, tyrosine and tryptophan biosynthesis(ko00400);;Thiamine metabolism(ko00730);;2-Oxocarboxylic acid metabolism(ko01210);;Biosynthesis of amino acids(ko01230);;Ubiquinone and other terpenoid-quinone biosynthesis(ko00130);;Phenylalanine metabolism(ko00360);;Melanogenesis(ko04916);;Tyrosine metabolism(ko00350);;P…
neg_2018	3,7-Dimethyl-1-propargylxanthine	162.056	205.296	191.839	43.4898	31.8703	85.2443	186.397	53.5348	0.287208	-1.79983	0.0035858	1.27808	down	--
neg_2041	3-Amino-1-methyl-5H-pyrido[4,3-b]indole	135.961	139.031	143.216	60.9279	78.6707	80.478	139.403	73.3589	0.526237	-0.926215	0.00476574	1.30914	down	--
neg_2047	(S)-4-(2-(4-Amino-1,2,5-oxadiazol-3-yl)-1-ethyl-7-(piperidin-3-ylmethoxy)-1H-imidazo[4,5-c]pyridin-4-yl)-2-methylbut-3-yn-2-ol	221.932	248.624	210.885	138.658	95.0834	148.922	227.147	127.554	0.56155	-0.832512	0.0104447	1.23629	down	--
neg_2050	UDP-2,3-dideoxy-2-acetamido-3-acetamidino-alpha-D-mannuronic acid	96.7881	87.6055	61.6163	30.8963	35.691	31.875	82.0033	32.8208	0.400237	-1.32107	0.0406518	1.21107	down	--
neg_2059	Dihydropteroate	107.643	116.517	92.1079	73.1386	61.5604	82.9306	105.423	72.5432	0.688118	-0.539271	0.026085	1.15149	down	Folate biosynthesis(ko00790)
neg_2065	Oleoside	17.332	12.1796	13.2284	2.55826e-07	2.97042	7.01988	14.2467	3.3301	0.233746	-2.09699	0.0150461	1.20153	down	--
neg_2083	Inosine	527.568	363.959	423.328	2658.48	1692.77	2134.24	438.285	2161.83	4.93247	2.30231	0.0226006	1.26734	up	Purine metabolism(ko00230);;ABC transporters(ko02010)
neg_2085	1,1-Bis(4-hydroxyphenyl)-2-phenyl-2-iodoethene	34.0355	21.349	24.5805	217.756	128.658	165.343	26.655	170.586	6.39976	2.67802	0.0285834	1.25432	up	--
neg_2094	(S)-Oleuropeic acid	99.359	124.523	103.209	58.2003	46.4485	52.4459	109.03	52.3649	0.480278	-1.05806	0.00930719	1.27671	down	--
neg_2095	S-(Formylmethyl)glutathione	160.159	156.865	166.471	70.8795	49.0091	58.9581	161.165	59.6156	0.369905	-1.43478	0.00105238	1.31906	down	Metabolism of xenobiotics by cytochrome P450(ko00980)
neg_2111	Azaserine	278.598	353.443	307.658	119.488	123.75	157.382	313.233	133.54	0.426328	-1.22996	0.00484261	1.28835	down	--
neg_2122	gamma-Glutamylvaline	466.488	411.386	541.37	103.293	101.072	121.038	473.081	108.468	0.229279	-2.12482	0.0090149	1.30567	down	--
neg_2125	1-Cyano-N-[4-(trifluoromethoxy)phenyl]formohydrazide	531.077	429.601	390.027	231.632	195.827	206.316	450.235	211.258	0.469217	-1.09167	0.0238547	1.24072	down	--
neg_2130	(4S,6R)-p-Mentha-1,8-diene-6,7-diol 7-glucoside	1099.1	1191.03	1116.9	440.462	376.373	470.923	1135.68	429.253	0.377971	-1.40365	5.81204e-05	1.32412	down	--
neg_2154	Lamivudine-monophosphate	72.0854	74.7061	76.2476	66.1383	63.2447	69.1134	74.3464	66.1655	0.889963	-0.168184	0.0207126	1.19689	down	--
neg_2156	Cefradine	44.0922	50.7828	41.4665	26.2816	24.8837	33.3205	45.4472	28.162	0.619664	-0.690443	0.0106012	1.22028	down	--
neg_2160	1'-Hydroxyversicolorone	4339.94	4915.67	4578.15	3763.01	3390.37	3871.26	4611.25	3674.88	0.796937	-0.327462	0.0139503	1.21006	down	--
neg_2164	Theaflagallin	502.452	565.016	519.801	444.106	389.015	442.749	529.09	425.29	0.803814	-0.315066	0.0162929	1.19483	down	--
neg_2167	Mirificin	405.658	482.57	420.118	354.774	303.433	346.227	436.115	334.811	0.767713	-0.381362	0.0293535	1.16504	down	--
neg_2168	Esorubicin	2827.12	3202.48	2692.65	1860.23	1586.28	2087.16	2907.42	1844.56	0.634432	-0.656464	0.0072668	1.23899	down	--
neg_2169	Kapporphin	304.412	379.287	329.168	254.14	211.734	260.036	337.622	241.97	0.716688	-0.480583	0.028375	1.16854	down	--
neg_2172	Cephamycin A	55.3143	58.2358	61.3199	45.4613	41.742	49.4226	58.29	45.542	0.7813	-0.356051	0.0120609	1.22758	down	--
neg_2239	Sclareol	60.2122	47.1158	55.558	36.5648	22.5276	31.0783	54.2953	30.0569	0.553582	-0.853132	0.0124839	1.20279	down	--
neg_2251	Oleoyl Ethyl Amide	5.45903	7.60877	6.14231	2.73729	4.71732	1.3855	6.40337	2.9467	0.46018	-1.11973	0.0487527	1.10753	down	--
neg_2286	4-Methyl-1-phenyl-2-pentanol	40.2663	43.2514	26.7447	13.0019	7.03689	16.6003	36.7541	12.213	0.33229	-1.58948	0.0224728	1.19777	down	--
neg_2290	N-(14-Methylhexadecanoyl)pyrrolidine	40.1501	33.5787	29.0667	14.7544	15.5816	18.6079	34.2652	16.3146	0.476128	-1.07058	0.0206041	1.23499	down	--
neg_2337	Prednisolone	353.398	373.95	306.515	94.3379	84.5867	72.4872	344.621	83.8039	0.243177	-2.03992	0.00309513	1.31124	down	--
neg_234	P1,P4-Bis(5'-uridyl) tetraphosphate	240.965	207.12	216.135	359.212	353.599	351.637	221.407	354.816	1.60255	0.680373	0.00410608	1.31944	up	Pyrimidine metabolism(ko00240)
neg_2403	1,2-Ethanediol monoricinoleate	14.964	18.2893	13.6197	23.7091	19.5661	19.9548	15.6243	21.0767	1.34896	0.431851	0.0467317	1.09375	up	--
neg_2437	6-(1-(3,5,5,8,8-Pentamethyl-5,6,7,8-tetrahydronaphthalen-2-yl)cyclopropyl)nicotinic acid	337.971	317.935	273.148	222.239	239.038	183.829	309.684	215.035	0.694369	-0.526225	0.0207	1.1621	down	--
neg_2514	3b,15b,17a-Trihydroxy-pregnenone	25.4712	30.0392	28.7931	12.107	11.8098	16.9524	28.1011	13.6231	0.484788	-1.04457	0.0029237	1.28288	down	--
neg_2547	2-Hydroxystearic acid	256.491	263.56	253.001	185.213	169.307	215.143	257.684	189.888	0.736901	-0.440457	0.0316723	1.23606	down	--
neg_2719	ACECLIDINE	30.7386	31.8478	33.1437	39.6328	41.2615	37.1695	31.91	39.3546	1.2333	0.302522	0.0102957	1.24584	up	--
neg_2776	Cuscohygrine	67.2574	54.8559	83.884	103.093	111.421	92.0283	68.6657	102.181	1.48809	0.573459	0.0362296	1.13685	up	--
neg_2888	Nicotine glucuronide	75.2568	115.281	61.9315	2.55826e-07	8.2622	22.7963	84.1565	10.3528	0.123019	-3.02305	0.0299717	1.20589	down	--
neg_3033	PE(18_1(9Z)_0_0)	97.0387	122.633	64.7073	6.90558	10.5858	45.5763	94.7929	21.0225	0.221773	-2.17284	0.0274862	1.15823	down	--
neg_3043	LysoPI(20:0/0:0)	84.3156	91.8499	119.555	21.9395	22.6426	38.6747	98.5734	27.7522	0.281539	-1.82859	0.0100083	1.26969	down	--
neg_3044	mezerein	286.579	329.648	317.267	19.4845	64.238	87.9763	311.165	57.2329	0.183931	-2.44276	0.000996476	1.31256	down	--
neg_3047	Epicillin	271.096	338.687	273.254	6.26432	63.0945	93.4999	294.345	54.2862	0.18443	-2.43885	0.00224669	1.28473	down	--
neg_3172	Fagomine	148.799	148.526	141.636	68.9859	63.1337	78.1552	146.32	70.0916	0.479029	-1.06182	0.000534395	1.31953	down	--
neg_3174	Pantothenate	10497.5	11523.2	10757.1	5327.05	5172.36	6232.24	10925.9	5577.22	0.510456	-0.97014	0.000299618	1.31528	down	beta-Alanine metabolism(ko00410);;Vitamin digestion and absorption(ko04977);;Pantothenate and CoA biosynthesis(ko00770)
neg_3180	Deoxyguanosine	43.115	48.3132	42.0424	34.3417	32.9679	34.1885	44.4902	33.8327	0.760453	-0.39507	0.0266808	1.24775	down	Purine metabolism(ko00230);;ABC transporters(ko02010)
neg_3197	beta-Alanine	339.579	381.902	346.504	165.432	164.576	200.022	355.995	176.677	0.496292	-1.01074	0.000553147	1.30923	down	Neuroactive ligand-receptor interaction(ko04080);;Protein digestion and absorption(ko04974);;Propanoate metabolism(ko00640);;Pantothenate and CoA biosynthesis(ko00770);;Pyrimidine metabolism(ko00240);;beta-Alanine metabolism(ko00410)
neg_3199	4-Acetamidoantipyrine	19.9773	16.5478	18.0839	5.00265	7.64094	8.85904	18.203	7.16755	0.393756	-1.34463	0.00200085	1.28252	down	--
neg_3275	malonyl-CoA methyl ester	43.3447	31.479	36.0391	20.0753	15.9463	23.7648	36.9543	19.9288	0.539283	-0.890885	0.0197079	1.19115	down	--
neg_3286	2-Ethoxy-3-[4-[2-[4-(trifluoromethylsulfonyloxy)phenyl]ethoxy]phenyl]propanoic acid	182.347	183.916	187.904	114.317	110.331	152.01	184.722	125.553	0.679683	-0.557066	0.0449408	1.21879	down	--
neg_3293	Flavin adenine dinucleotide (FAD)	6153.16	6200.14	6176.01	3612.9	3387.23	4211.76	6176.44	3737.3	0.60509	-0.724779	0.0098503	1.30692	down	--
neg_3294	UDP-3-O-(3-hydroxytetradecanoyl)-N-acetylglucosamine	45.5735	44.9504	49.744	25.0556	22.1568	27.6976	46.756	24.97	0.53405	-0.904954	0.000591038	1.30867	down	--
neg_3306	N-Acetyllactosamine	19.317	25.6245	27.655	16.8513	10.5983	9.17946	24.1988	12.2097	0.504556	-0.986913	0.0254684	1.16147	down	--
neg_3307	Loganin	31.8652	32.0633	32.7707	6.21524	8.31142	5.07106	32.2331	6.53258	0.202667	-2.30282	0.000628437	1.32727	down	--
neg_3347	4-Demethylpremithramycinone	506.14	542.072	564.838	668.925	639.376	612.843	537.684	640.381	1.191	0.252174	0.0121185	1.20431	up	--
neg_3348	Fluorescein thiohydantoin	94.026	111.88	97.1862	132.319	115.14	129.995	101.031	125.818	1.24534	0.316543	0.0322677	1.12666	up	--
neg_3373	Emtricitabine	61.2623	64.1775	56.4025	72.7558	68.0664	71.6708	60.6141	70.831	1.16856	0.224728	0.0258585	1.18494	up	--
neg_3397	Flavogallol	1122.81	1116.77	1208.2	1553.26	1447.37	1354.35	1149.26	1451.66	1.26312	0.336997	0.0186004	1.22443	up	--
neg_3398	4-Acetamido-4'-isothiocyanostilbene-2,2'-disulfonic acid	1050.92	1072.59	1182.89	1466.98	1369.23	1323.84	1102.13	1386.68	1.25818	0.331343	0.00840844	1.22665	up	--
neg_3418	Folic acid	209.422	216.459	215.899	403.243	357.368	322.981	213.927	361.197	1.68842	0.755671	0.0231524	1.27161	up	Antifolate resistance(ko01523);;Vitamin digestion and absorption(ko04977);;One carbon pool by folate(ko00670);;Bile secretion(ko04976);;Folate biosynthesis(ko00790)
neg_3421	L-alpha-Amino-1H-pyrrole-1-hexanoic acid	87.1415	63.1004	100.607	17.0258	14.7557	20.3045	83.6163	17.362	0.207639	-2.26785	0.0243114	1.26428	down	--
neg_3434	Arachin	53.5041	48.839	30.2063	160.917	172.806	160.242	44.1831	164.655	3.72665	1.89788	0.000492214	1.32215	up	--
neg_3452	Aklaviketone	120.57	113.459	94.3245	67.0086	57.318	79.69	109.451	68.0055	0.621331	-0.686566	0.0162448	1.18811	down	--
neg_348	UTP	68.722	50.2486	56.0883	16.0655	15.9014	22.9504	58.353	18.3058	0.313707	-1.67251	0.00913448	1.2713	down	Pyrimidine metabolism(ko00240);;Neuroactive ligand-receptor interaction(ko04080)
neg_3487	cis-3-(Carboxy-ethyl)-3,5-cyclo-hexadiene-1,2-diol	261.518	283.451	290.214	346.09	353.368	322.05	278.394	340.502	1.22309	0.290536	0.00855549	1.22538	up	Phenylalanine metabolism(ko00360)
neg_3546	Alitame	48.466	51.5169	53.4469	28.7204	29.8703	27.1775	51.1433	28.5894	0.559006	-0.839064	0.000748788	1.32037	down	--
neg_3555	PI(22:5(4Z,7Z,10Z,13Z,16Z)/PGE2)	395.695	411.736	352.789	190.965	195.019	225.26	386.74	203.748	0.526834	-0.92458	0.00200859	1.29662	down	--
neg_3597	Leukotriene D4	2.75702	2.55826e-07	2.55826e-07	37.9365	39.0908	40.1638	0.919006	39.0637	42.5065	5.40961	1.26355e-05	1.32974	up	Fc epsilon RI signaling pathway(ko04664);;Asthma(ko05310);;Neuroactive ligand-receptor interaction(ko04080);;Arachidonic acid metabolism(ko00590)
neg_3648	4-hydroxy Nonenal Glutathione	89.5337	78.4565	62.2371	37.507	42.2508	36.9687	76.7424	38.9088	0.507005	-0.979927	0.0363253	1.21213	down	--
neg_3661	Phospho-anandamide	120.336	106.684	93.6333	32.8123	10.198	24.5542	106.884	22.5215	0.210709	-2.24667	0.00126597	1.28839	down	Retrograde endocannabinoid signaling(ko04723)
neg_3662	CDP-DG(a-21:0/6 keto-PGF1alpha)	46.48	74.4195	38.3055	10.3552	12.5651	3.12866	53.0683	8.68299	0.163619	-2.61159	0.0479069	1.18466	down	--
neg_3666	Iodoazomycin arabinoside	12.6432	12.6246	15.3036	140.751	123.528	113.81	13.5238	126.03	9.31909	3.22019	0.0044498	1.31934	up	--
neg_3694	Mercaptopropionylglycine	533.236	525.705	545.991	650.559	668.716	657.009	534.977	658.761	1.23138	0.300278	0.000107587	1.31867	up	--
neg_3724	Nicousamide Pyrotinib Maleate	44.9152	40.2023	40.3125	45.5533	51.8271	49.4586	41.81	48.9463	1.17068	0.227352	0.0423362	1.11227	up	--
neg_3730	Guavin B	122.479	120.737	124.399	158.564	151.898	166.367	122.539	158.943	1.29709	0.375274	0.00946594	1.29275	up	--
neg_3750	PA(2:0/20:5(6E,8Z,11Z,14Z,17Z)-OH(5))	329.206	286.237	294.95	138.834	180.847	191.541	303.464	170.407	0.56154	-0.832541	0.00348104	1.26828	down	--
neg_3782	N-Succinyl-LL-2,6-diaminoheptanedioate	50.957	62.3631	47.3522	98.8997	82.8912	70.9901	53.5574	84.2603	1.57327	0.653767	0.0423307	1.14539	up	Lysine biosynthesis(ko00300);;Biosynthesis of amino acids(ko01230)
neg_3790	Demethylmacrocin	31.5303	27.8918	14.3562	2.55826e-07	2.55826e-07	2.55826e-07	24.5928	2.55826e-07	1.04025e-08	-26.5185	0.0422956	1.21471	down	--
neg_3817	3,4-Dihydroxy-9,10-secoandrosta-1,3,5(10)-triene-9,17-dione	26.3086	17.6493	18.1247	37.3881	36.0884	43.0606	20.6942	38.8457	1.87713	0.908529	0.00816203	1.2462	up	--
neg_3843	PI(16:1(9Z)/6 keto-PGF1alpha)	36.0154	24.4942	23.3928	188.923	110.417	185.283	27.9674	161.541	5.77604	2.53008	0.03213	1.24217	up	--
neg_3857	PS(22:5(7Z,10Z,13Z,16Z,19Z)/PGJ2)	2.55826e-07	2.55826e-07	2.55826e-07	51.7823	26.6612	51.0608	2.55826e-07	43.1681	1.6874e+08	27.3302	0.0346862	1.24264	up	--
neg_3860	PIP(22:3(10Z,13Z,16Z)/20:4(6Z,8E,10E,14Z)-2OH(5S,12R))	48.2961	92.5743	50.0795	384.644	467.962	452.615	63.65	435.074	6.83541	2.77303	0.000825412	1.31304	up	--
neg_3875	CDP-DG(PGE2/i-12:0)	62.4877	42.0121	45.222	15.1589	15.3139	2.55826e-07	49.9073	10.1576	0.203529	-2.29669	0.00917441	1.22107	down	--
neg_3878	Estradiol-17beta 3-glucuronide	24.6233	19.49	21.8205	61.3439	43.9965	60.4103	21.978	55.2502	2.51389	1.32992	0.0216437	1.25763	up	Steroid hormone biosynthesis(ko00140);;Bile secretion(ko04976)
neg_3893	Taurocholic acid	122.995	146.676	148.213	178.48	190.112	165.817	139.295	178.136	1.27885	0.354842	0.0234507	1.15606	up	Primary bile acid biosynthesis(ko00120);;Taurine and hypotaurine metabolism(ko00430);;Bile secretion(ko04976);;Cholesterol metabolism(ko04979)
neg_3895	3,4-Dihydroxymandelate	30.174	30.5866	28.3957	45.598	50.5485	44.7996	29.7188	46.982	1.58089	0.660736	0.00537691	1.30149	up	Tyrosine metabolism(ko00350)
neg_3908	PGP(i-20:0/22:6(5Z,8E,10Z,13Z,15E,19Z)-2OH(7S, 17S))	49.7124	89.5157	48.1635	185.777	194.988	187.746	62.4639	189.503	3.03381	1.60113	0.00890904	1.29962	up	--
neg_3963	Baccatin III	142.14	120.492	132.011	94.7031	84.5416	108.382	131.547	95.8755	0.728828	-0.45635	0.0189819	1.17684	down	--
neg_3982	Pretetramid	49.335	52.7441	48.5114	27.8276	22.0956	33.1933	50.1968	27.7055	0.551937	-0.857424	0.0108186	1.27445	down	--
neg_3986	PIP(22:3(10Z,13Z,16Z)/18:2(10E,12Z)+=O(9))	29.7108	30.3224	16.5449	1.86227	4.41163	3.51057	25.526	3.26149	0.127771	-2.96837	0.0353637	1.22404	down	--
neg_4008	PS(20:1(11Z)/22:0)	115.063	117.678	139.84	15.6306	34.2821	57.4574	124.194	35.79	0.288179	-1.79496	0.00583772	1.27281	down	--
neg_4009	Deoxycholylproline	283.998	350.411	366.388	137.171	123.03	152.484	333.599	137.561	0.412355	-1.27804	0.00997075	1.29269	down	--
neg_4012	PC(DiMe(13,5)/PGF2alpha)	2916.7	3044.41	3365.21	1306.73	1205.07	1556.15	3108.77	1355.98	0.436179	-1.19701	0.000655002	1.31218	down	--
neg_4014	17-AAG	50.9649	51.9001	64.3495	14.8233	12.4932	15.6294	55.7381	14.3153	0.256832	-1.9611	0.00828809	1.30696	down	--
neg_4046	Tauroursodeoxycholic acid	323.029	344.618	342.334	644.667	530.949	555.302	336.661	576.972	1.71381	0.777208	0.0170567	1.27795	up	--
neg_4066	Taurodeoxycholic acid	77.5719	78.1101	88.3399	157.275	127.706	135.992	81.3406	140.324	1.72514	0.786716	0.0123521	1.26661	up	--
neg_4080	3,4-Dihydro-6-methoxy-2,2-dimethyl-2H-1-benzopyran-4-ol	948.179	959.904	1057.33	1202.03	1212.66	1128.14	988.471	1180.94	1.19472	0.256669	0.0133676	1.20699	up	--
neg_4081	2,3-Dihydro-6-methoxy-2,2-dimethyl-4H-1-benzopyran-4-one	690.286	702.758	805.366	901.704	922.017	865.653	732.803	896.458	1.22333	0.29081	0.0304164	1.18753	up	--
neg_4090	2,5-Dimethoxy-4-(2-propenyl)phenol	1414.02	1453.51	1590.09	1843.08	1874.73	1785.21	1485.87	1834.34	1.23452	0.30395	0.0107413	1.2534	up	--
neg_4137	Urocortisol	49.4515	26.7207	47.2523	9.90136	6.97291	2.55826e-07	41.1415	5.62476	0.136717	-2.87073	0.0260871	1.21339	down	Bile secretion(ko04976);;Cholesterol metabolism(ko04979);;Primary bile acid biosynthesis(ko00120);;Steroid hormone biosynthesis(ko00140)
neg_4139	Polygodial	8330.66	8772.38	9511.67	10946	11002.5	9827.66	8871.57	10592.1	1.19393	0.255721	0.0292596	1.13669	up	--
neg_4161	Chenodeoxycholic acid glycine conjugate	157.922	175.86	171.755	304.342	261.398	291.413	168.512	285.718	1.69553	0.761736	0.00505182	1.29353	up	Cholesterol metabolism(ko04979)
neg_4164	Withaperuvin D	38.1812	33.6324	46.1207	8.83498	6.42369	5.64171	39.3114	6.96679	0.177221	-2.49638	0.00887462	1.29873	down	--
neg_4166	N-Myristoyl Methionine	28.0414	27.2737	21.0671	2.33103	3.42269	8.42014	25.4607	4.72462	0.185565	-2.43	0.00222256	1.27904	down	--
neg_4183	N'-(1,6-Dihydro-6-oxo-2-pyridinyl)-N,N-dipropylmethanimidamide	222.643	195.432	223.17	279.538	247.386	301.845	213.748	276.256	1.29244	0.370095	0.0377277	1.14752	up	--
neg_4189	Eremopetasinorol	72.4401	65.5183	67.1283	93.6606	83.2975	99.3581	68.3622	92.1054	1.34731	0.430087	0.0229009	1.22324	up	--
neg_4191	L-Norvaline	1566.48	1455.76	1587.03	1995.77	1724.37	1982.44	1536.42	1900.86	1.2372	0.307078	0.0370057	1.17389	up	--
neg_4209	Prednisolone hemisuccinate	412.263	400.408	480.914	689.415	547.569	620.508	431.195	619.164	1.43593	0.521981	0.0246785	1.18218	up	--
neg_4217	Psychosine	58.43	66.3464	76.1068	107.658	97.334	108.702	66.9611	104.564	1.56157	0.642998	0.00537527	1.2546	up	Sphingolipid metabolism(ko00600)
neg_4225	Poststatin	73.9076	66.4734	77.6683	3.48021	8.32733	5.14712	72.6831	5.65155	0.0777561	-3.6849	0.000590381	1.32406	down	--
neg_4243	Retaspimycin	43.1012	70.381	56.682	7.28658	6.67289	18.3813	56.7214	10.7803	0.190056	-2.3955	0.0148074	1.2521	down	--
neg_4260	Sphingosine 1-phosphate	157.27	139.561	150.818	96.2718	101.735	114.232	149.216	104.08	0.697509	-0.519717	0.00369687	1.26379	down	Fc gamma R-mediated phagocytosis(ko04666);;Neuroactive ligand-receptor interaction(ko04080);;Calcium signaling pathway(ko04020);;Sphingolipid signaling pathway(ko04071);;Phospholipase D signaling pathway(ko04072);;Tuberculosis(ko05152);;Apelin signaling pathway(ko04371);;Sphingolipid metabolism(ko00600)
neg_4264	LysoPE(0:0/14:1(9Z))	127.204	125.389	118.327	23.1256	26.316	39.5875	123.64	29.6764	0.240023	-2.05876	0.000433962	1.32111	down	--
neg_4270	LysoPE(0:0/14:0)	170.235	164.719	229.312	56.9895	53.619	61.0081	188.089	57.2055	0.304141	-1.71719	0.0230658	1.27532	down	--
neg_4273	LysoPG(18:2(9Z,12Z)/0:0)	93.5272	97.6107	94.3645	30.723	33.9586	36.0406	95.1674	33.574	0.352789	-1.50312	9.7379e-06	1.32938	down	--
neg_4286	Palbociclib	177.313	181.841	189.61	19.7439	29.7348	34.779	182.921	28.0859	0.153541	-2.70331	1.5559e-05	1.32948	down	--
neg_4294	ethyl ((3,4,5-trihydroxy-6-((4-(4-isopropoxybenzyl)-1-isopropyl-5-methyl-1H-pyrazol-3-yl)oxy)tetrahydro-2H-pyran-2-yl)methyl) carbonate	239.948	249.046	261.831	86.7428	93.6695	107.028	250.275	95.8133	0.382832	-1.38522	6.09502e-05	1.32604	down	--
neg_4310	Falecalcitriol	811.146	782.565	974.29	289.836	328.175	430.125	856.001	349.379	0.408152	-1.29282	0.00335544	1.28562	down	--
neg_4319	LysoPE(0:0/20:5(5Z,8Z,11Z,14Z,17Z))	2388.96	2470.69	2496.99	2000.64	2121.31	2086.21	2452.22	2069.39	0.843884	-0.244883	0.00143632	1.29674	down	--
neg_4320	17-Aminogeldanamycin	69.8868	81.8958	53.9497	32.4387	31.7008	33.5614	68.5774	32.567	0.474893	-1.07433	0.0464196	1.20884	down	--
neg_4322	Oleoyl glycine	95.5749	104.785	108.091	35.8426	41.8946	50.8638	102.817	42.867	0.416925	-1.26214	0.000537379	1.31275	down	--
neg_4328	(3b,4b,11b,14b)-11-Ethoxy-3,4-epoxy-14-hydroxy-12-cyathen-15-al 14-xyloside	173.987	169.956	195.683	91.6739	86.3112	109.689	179.876	95.8914	0.533099	-0.907525	0.00149524	1.29544	down	--
neg_4331	LysoPS(18:2(9Z,12Z)/0:0)	120.323	154.898	119.288	4.4588	5.74787	9.78166	131.503	6.66278	0.0506663	-4.30283	0.00776949	1.30911	down	--
neg_4333	10-Deoxymethymycin	12.6573	10.6001	19.7887	3.2848	3.09587	2.55826e-07	14.3487	2.12689	0.148229	-2.7541	0.0350191	1.20191	down	--
neg_4334	LysoPC(0:0/18:1(9Z))	150.221	171.723	163.676	28.8968	28.56	29.2033	161.873	28.8867	0.178453	-2.48639	0.00220055	1.32737	down	--
neg_4337	LysoPS(16:0/0:0)	153.062	171.484	158.217	8.96025	8.91475	8.35204	160.921	8.74235	0.0543268	-4.20219	0.00128171	1.32857	down	--
neg_4338	Metabolite M6	142.722	122.716	122.548	50.6131	60.1156	68.9395	129.329	59.8894	0.463078	-1.11067	0.00154582	1.28902	down	--
neg_4339	5-Oxoavermectin ''1a'' aglycone	2786.46	2720.08	3312.73	760.804	862.962	984.993	2939.76	869.586	0.295802	-1.7573	0.00418417	1.31175	down	--
neg_4343	Cytochalasin Opho	997.908	1139.39	1186.5	286.064	303.82	332.017	1107.93	307.3	0.277364	-1.85015	0.00340769	1.32187	down	--
neg_4361	Arachidonoyl Serinol	172.376	172.201	159.907	11.7611	19.798	20.0216	168.161	17.1936	0.102245	-3.2899	2.47995e-05	1.32732	down	--
neg_4362	Sambutoxin	55.3227	59.7023	43.7693	9.05502	7.67048	10.4931	52.9315	9.07287	0.171408	-2.54449	0.0098879	1.29675	down	--
neg_4364	Chenodeoxycholylaspartic acid	74.101	108.131	75.6095	0.958988	2.16752	3.97506	85.9472	2.36719	0.0275424	-5.1822	0.0167027	1.28824	down	--
neg_4368	Palmitoyl Ara-C	425.901	555.409	548.895	64.541	90.1142	83.4676	510.069	79.3743	0.155615	-2.68395	0.00783023	1.3112	down	--
neg_4370	1alpha-Hydroxyarbusculin A	5672.87	4960.25	5153.88	1888.75	1797.4	2647.35	5262.33	2111.17	0.401185	-1.31766	0.000996439	1.29912	down	--
neg_4373	Deoxycholylalanine	48.7186	51.0424	58.4521	14.0243	23.7174	22.6456	52.7377	20.1291	0.381683	-1.38955	0.00155788	1.29442	down	--
neg_4374	Salannin	3637.21	3546.81	3907.85	897.749	966.462	1119.7	3697.29	994.637	0.269018	-1.89423	0.000121683	1.32725	down	--
neg_4379	Farnesoic acid	112.626	106.661	98.9718	49.0629	45.3217	66.3567	106.086	53.5804	0.505064	-0.985461	0.0044833	1.27703	down	Insect hormone biosynthesis(ko00981)
neg_4380	LysoPC(18:3(9Z,12Z,15Z)/0:0)	51.1795	61.5036	82.401	2.7105	3.19938	14.5158	65.028	6.80857	0.104702	-3.25564	0.0135054	1.26928	down	--
neg_4381	1-(9Z-hexadecenoyl)-glycero-3-phosphate	253.68	237.289	225.193	31.3831	36.6807	38.9077	238.721	35.6571	0.149368	-2.74306	0.000861676	1.32418	down	--
neg_4391	Deoxycholylcysteine	51.9303	67.8112	43.2804	3.60787	0.802985	7.35362	54.3406	3.92149	0.072165	-3.79256	0.0148384	1.27605	down	--
neg_4392	Dodecyl-beta-D-maltoside	124.778	160.462	126.478	21.8835	16.7688	18.0748	137.239	18.909	0.137782	-2.85954	0.00861307	1.30686	down	--
neg_4395	Taurochenodeoxycholate	381.01	341.459	449.294	26.5255	71.5355	65.5284	390.588	54.5298	0.139609	-2.84053	0.00317937	1.30717	down	Cholesterol metabolism(ko04979);;Bile secretion(ko04976);;Primary bile acid biosynthesis(ko00120)
neg_4399	LysoPE(20_3(8Z,11Z,14Z)_0_0)	953.414	991.547	891.156	667.844	664.61	711.348	945.372	681.267	0.720634	-0.472662	0.00408286	1.28987	down	--
neg_4403	LysoPE(0:0/20:4(8Z,11Z,14Z,17Z))	1300.5	1348.15	1313.36	1107.65	1162.32	1222.33	1320.67	1164.1	0.881444	-0.182059	0.027565	1.21605	down	--
neg_4411	DN-isobutylamide	21.0986	24.5377	11.6187	2.55826e-07	2.55826e-07	2.55826e-07	19.085	2.55826e-07	1.34045e-08	-26.1527	0.0386106	1.22742	down	--
neg_4415	(S)-N-((S)-1-Amino-3,3-dimethyl-1-oxobutan-2-yl)-2-((S)-2-mercapto-4-(3,4,4-trimethyl-2,5-dioxoimidazolidin-1-yl)butanamido)-N,4-dimethylpentanamide	306.961	307.119	297.991	56.5803	73.647	99.2993	304.024	76.5089	0.251654	-1.99048	0.00187219	1.32352	down	--
neg_4416	17-Iodoheptadecanoic acid	44.9017	44.955	37.7378	24.1726	21.315	22.228	42.5315	22.5719	0.530709	-0.914006	0.00813891	1.28406	down	--
neg_4421	Isoleucyl-Valine	1829.9	1792.46	1828.58	2033.83	2019.85	1987.57	1816.98	2013.75	1.1083	0.148345	0.000460173	1.31095	up	--
neg_4423	Erucic acid	84.4223	74.7067	63.581	41.5629	39.1906	56.2589	74.2367	45.6708	0.615205	-0.70086	0.0243668	1.15242	down	Biosynthesis of unsaturated fatty acids(ko01040)
neg_4427	Gestrinone	258.527	243.192	296.1	79.0956	86.3822	104.05	265.94	89.8426	0.337831	-1.56563	0.00255334	1.30979	down	--
neg_4429	Cucurbitacin A	774.208	694.404	1089.98	313.455	315.694	465.887	852.865	365.012	0.427983	-1.22437	0.0407531	1.1832	down	--
neg_4434	Landiolol	172.609	161.693	179.205	5.43096	13.0474	32.1624	171.169	16.8803	0.0986176	-3.34201	0.000233814	1.32285	down	--
neg_4435	LysoPE(0:0/22:6(4Z,7Z,10Z,13Z,16Z,19Z))	7153.24	6828.38	6615.34	4367.93	4466.86	4689.03	6865.65	4507.94	0.656593	-0.606929	0.000619885	1.31235	down	--
neg_4446	Glycerophospho-N-Arachidonoyl Ethanolamine	7031.58	7081.1	7365.51	6278.64	6733.02	6583.56	7159.4	6531.74	0.912331	-0.13237	0.0230061	1.18123	down	--
neg_4449	Cyclo(Arg-Gly-Asp-D-Phe-Val)	20725.1	20558	28675	4396.63	5077.44	7053.48	23319.3	5509.19	0.23625	-2.08162	0.0156416	1.27756	down	--
neg_4452	Monocrotaline	289.33	295.224	344.719	24.7193	51.3914	53.2922	309.758	43.1343	0.139252	-2.84423	0.000853143	1.3205	down	--
neg_4465	Penitrem D	954.712	1192.64	1163.65	390.008	369.817	447.733	1103.67	402.519	0.36471	-1.45518	0.00691007	1.3053	down	--
neg_4468	6'''-Deamino-6'''-hydroxyneomycin C	30.3997	26.1636	37.3425	2.12527	2.43378	7.48348	31.3019	4.01418	0.128241	-2.96308	0.0048329	1.28949	down	Neomycin, kanamycin and gentamicin biosynthesis(ko00524)
neg_4471	LysoPC(20:4(8Z,11Z,14Z,17Z)/0:0)	1184.37	1618.64	1709.47	611.747	638.394	643.026	1504.16	631.056	0.419541	-1.25312	0.0323599	1.25827	down	--
neg_4475	LysoPE(20:2(11Z,14Z)/0:0)	343.334	332.911	304.104	220.596	220.99	254.149	326.783	231.911	0.70968	-0.494759	0.00424615	1.25615	down	--
neg_4477	Phe Tyr Gln Lys	171.328	170.375	170.14	33.1348	38.0743	59.26	170.614	43.4897	0.254901	-1.97199	0.00388953	1.32197	down	--
neg_4480	Lovastatin acid	55.0016	75.0221	49.0276	2.56837	9.23698	2.55826e-07	59.6838	3.93512	0.0659328	-3.92286	0.0120017	1.27463	down	--
neg_4481	Fluocortolone Pivalate	385.625	371.991	387.734	40.1964	41.1082	48.4295	381.784	43.2447	0.11327	-3.14216	8.81614e-06	1.33048	down	--
neg_4484	Glu Ile Arg Glu	868.352	976.92	911.108	128.283	142.49	191.815	918.793	154.196	0.167825	-2.57497	0.000130202	1.32691	down	--
neg_4489	Buprenorphine	93.7739	93.3601	76.2796	34.9409	49.3036	50.9111	87.8046	45.0519	0.513093	-0.962708	0.00534596	1.24907	down	--
neg_4491	LysoPE(0:0/16:0)	649.02	697.546	683.321	204.352	205.844	233.393	676.629	214.53	0.317057	-1.65719	3.95243e-05	1.32941	down	--
neg_4492	Inuline	605.137	602.884	837	145.068	143.87	228.655	681.673	172.531	0.253099	-1.98223	0.0141187	1.27395	down	--
neg_4496	LysoPC(22:5(4Z,7Z,10Z,13Z,16Z)/0:0)	100.547	162.483	144.359	43.454	51.8381	56.7906	135.796	50.6942	0.373311	-1.42155	0.0386521	1.22839	down	Choline metabolism in cancer(ko05231);;Glycerophospholipid metabolism(ko00564)
neg_4499	Netilmicin	296.374	297.475	322.568	84.9255	86.8015	127.788	305.472	99.8385	0.326833	-1.61337	0.000661189	1.318	down	--
neg_4500	LysoPI(18:2(9Z,12Z)/0:0)	6793.35	6417.61	7762.03	2610.1	2570.32	3043.23	6990.99	2741.22	0.392107	-1.35068	0.00412774	1.30872	down	--
neg_4503	LysoPC(15:0/0:0)	154.397	161.225	158.186	51.4046	64.1289	74.837	157.936	63.4568	0.401788	-1.31549	0.00291087	1.31909	down	Choline metabolism in cancer(ko05231);;Glycerophospholipid metabolism(ko00564)
neg_4507	Cholyl-L-dopa	225.234	246.982	228.897	36.8883	26.2803	41.3331	233.704	34.8339	0.149051	-2.74612	4.9976e-05	1.32765	down	--
neg_4511	CDP-DG(18:2(9Z,11Z)/a-25:0)	308.266	281.105	364.695	2.55826e-07	2.55826e-07	2.55826e-07	318.022	2.55826e-07	8.04428e-10	-30.2113	0.0059392	1.31776	down	--
neg_4513	13'-Carboxy-gamma-tocopherol	550.57	575.939	625.513	97.0086	86.4147	127.228	584.007	103.55	0.17731	-2.49565	0.000242465	1.32691	down	--
neg_4515	CDP-DG(i-16:0/a-25:0)	1299.87	1336.32	1434.61	2.55826e-07	13.8612	61.299	1356.93	25.0534	0.0184632	-5.7592	0.000129122	1.33013	down	--
neg_4520	Cucurbitacin B	297.9	326.147	297.848	39.7901	47.7334	70.4873	307.298	52.6703	0.171398	-2.54458	4.23659e-05	1.32533	down	--
neg_4521	LysoPI(18:1(9Z)/0:0)	105425	109394	118582	23815.4	26822	29223.2	111134	26620.2	0.239533	-2.0617	0.000593296	1.32755	down	--
neg_4528	LysoPE(22:5(7Z,10Z,13Z,16Z,19Z)/0:0)	1620.32	1537.72	1419.93	1092.86	1128.46	1209.53	1525.99	1143.62	0.749427	-0.41614	0.00876081	1.24868	down	--
neg_4529	Dihydroergocryptine	502.648	548.74	500.424	52.1989	86.4689	112.892	517.271	83.8533	0.162107	-2.62498	5.63332e-05	1.32457	down	--
neg_4533	N-Acetyldemethylphosphinothricin tripeptide	239.584	266.573	173.278	18.3371	25.5771	27.2425	226.478	23.7189	0.104729	-3.25526	0.0174088	1.27947	down	Phosphonate and phosphinate metabolism(ko00440)
neg_4535	Pyridin-2-ylmethyl N-[(2S)-1-[[(2S,4S,5S)-4-hydroxy-1,6-diphenyl-5-(1,3-thiazol-5-ylmethoxycarbonylamino)hexan-2-yl]amino]-3-methyl-1-oxobutan-2-yl]carbamate	249.166	215.284	184.382	37.3218	45.5314	46.7743	216.277	43.2092	0.199786	-2.32347	0.0100583	1.29431	down	--
neg_4543	LysoPE(0:0/20:4(5Z,8Z,11Z,14Z))	621.877	600.093	672.075	43.8302	59.3835	92.7528	631.348	65.3221	0.103465	-3.27279	6.8383e-05	1.32744	down	--
neg_4549	Janthitrem C	683.793	865.924	824.77	302.66	310.905	325.202	791.496	312.922	0.395356	-1.33878	0.0121101	1.30276	down	--
neg_4559	LysoPE(16:0/0:0)	6705.03	7029.35	7039.94	2130.49	2192.72	2560.51	6924.77	2294.58	0.331357	-1.59354	1.62966e-05	1.32943	down	--
neg_4560	LysoPC(16:1(9Z)/0:0)	92.4386	109.631	87.1796	16.7262	14.5343	11.2288	96.4165	14.1631	0.146895	-2.76714	0.00476902	1.31174	down	Choline metabolism in cancer(ko05231);;Glycerophospholipid metabolism(ko00564)
neg_4566	Tocopheronic acid	139.311	116.691	173.361	15.3262	24.0678	48.4833	143.121	29.2924	0.204669	-2.28864	0.00743614	1.26672	down	--
neg_4568	Narbomycin	350.925	456.632	346.44	121.272	115.039	162.073	384.666	132.795	0.345221	-1.53441	0.0107763	1.27428	down	--
neg_4569	Lefamulin	849.109	834.557	718.426	433.419	295.203	443.395	800.697	390.672	0.487915	-1.0353	0.00312844	1.26778	down	--
neg_4571	Milbemycin beta1	107.274	101.05	109.417	24.7332	29.6347	34.378	105.914	29.582	0.279302	-1.8401	3.72842e-05	1.32571	down	--
neg_4574	LysoPE(0:0/20:3(11Z,14Z,17Z))	1532.31	1550.1	1522.45	608.561	623.905	717.406	1534.95	649.957	0.423438	-1.23978	0.000876778	1.32778	down	--
neg_4575	Dropropizine	72.9966	67.0804	43.1535	1.66887	6.52039	3.19462	61.0769	3.79463	0.0621288	-4.00859	0.0222333	1.25898	down	--
neg_4579	Obtusilactone A	44.9809	50.8408	47.0782	21.1486	17.4767	19.9837	47.6333	19.5363	0.41014	-1.28581	0.000428699	1.31919	down	--
neg_4581	Mopidralazine	883.332	899.735	904.849	308.073	310.513	350.214	895.972	322.933	0.360428	-1.47222	5.94484e-05	1.33047	down	--
neg_4592	Surfactin A	297.25	460.735	268.487	0.00205105	2.55826e-07	2.55826e-07	342.158	0.000683856	1.99866e-06	-18.9325	0.029277	1.2569	down	--
neg_4595	Ginsenoside Rb1	355.516	494.446	362.981	2.55826e-07	2.55826e-07	2.55826e-07	404.314	2.55826e-07	6.3274e-10	-30.5577	0.0122243	1.30068	down	--
neg_4610	Cholylglutamine	1895.74	2075.1	1917.44	436.819	425.361	535.009	1962.76	465.73	0.237283	-2.07532	9.38042e-05	1.32707	down	--
neg_4611	Deoxycholylphenylalanine	311.923	317.428	295.659	72.8767	64.2692	80.4002	308.337	72.5154	0.235183	-2.08815	1.95461e-05	1.32733	down	--
neg_4616	Oxyapramycin	33.0387	36.5362	33.7818	4.30089	5.47984	10.5677	34.4522	6.78281	0.196876	-2.34464	0.00088908	1.31717	down	Neomycin, kanamycin and gentamicin biosynthesis(ko00524)
neg_4619	PG(a-25:0/20:4(8Z,11Z,14Z,17Z)-2OH(5S,6R))	819.755	897.442	778.945	5.97564e-06	0.0540984	8.16053	832.047	2.73821	0.00329093	-8.24729	0.0016577	1.32608	down	--
neg_4621	Glycocholenate sulfate	95.8655	83.7871	108.554	3.78297	2.37016	11.2229	96.0687	5.79203	0.0602905	-4.05193	0.00260387	1.31458	down	--
neg_4622	veratrine	1195.96	1480.27	1464.56	298.029	314.777	341.441	1380.26	318.082	0.230451	-2.11747	0.00664828	1.31619	down	--
neg_4626	Etimicin	235.324	231.365	216.239	2.55826e-07	27.7453	2.55826e-07	227.642	9.24845	0.0406271	-4.62141	0.000128431	1.3229	down	--
neg_4629	Dibekacin	2124.67	2234.74	2232.3	720.864	714.439	850.954	2197.24	762.086	0.346838	-1.52766	2.11937e-05	1.32898	down	--
neg_4633	Milbemycin A3	58.793	71.5488	43.3531	14.6088	9.79759	12.788	57.8983	12.3981	0.214136	-2.2234	0.0276979	1.24693	down	--
neg_4640	LysoPE(0:0/22:2(13Z,16Z))	35.4732	38.4564	28.4193	2.55826e-07	2.55826e-07	2.55826e-07	34.1163	2.55826e-07	7.49863e-09	-26.9907	0.00752263	1.30849	down	--
neg_4644	1-Stearoylglycerophosphoserine	3813.51	4011.17	3500.14	462.036	547.41	640.143	3774.94	549.863	0.145661	-2.77931	0.000802765	1.32393	down	--
neg_4645	PC(LTE4/22:1(13Z))	496.279	755.638	582.085	2.55826e-07	2.55826e-07	2.55826e-07	611.334	2.55826e-07	4.18471e-10	-31.1542	0.0152169	1.29513	down	--
neg_4648	Anordrin	269.035	259.018	230.696	15.5019	15.9599	34.2306	252.916	21.8975	0.0865799	-3.52982	0.000343873	1.32062	down	--
neg_4649	Momordicin I	380.229	375.564	548.877	60.9204	63.4663	95.5375	434.89	73.3081	0.168567	-2.56861	0.0207151	1.27471	down	--
neg_4650	(4Z,7Z,10Z)-12-[(1S,2R,3R)-3-Hydroxy-2-[(1E,3S)-3-hydroxypent-1-en-1-yl]-5-oxocyclopentyl]dodeca-4,7,10-trienoylcarnitine	1256.95	1162.16	1043.77	748.536	667.016	737.045	1154.29	717.532	0.62162	-0.685894	0.0103555	1.26507	down	--
neg_4651	1-Oleoyl-sn-glycero-3-phosphocholine	10119.8	11691	13360.5	1732.9	1871.58	2522.08	11723.8	2042.18	0.174192	-2.52125	0.00634181	1.31154	down	--
neg_4652	Cucurbitacin IIa	393.219	418.662	436.804	60.0835	73.2166	115.006	416.228	82.7688	0.198854	-2.33022	0.000139366	1.3243	down	--
neg_4660	Cyclo(D-Trp-D-Asp-Pro-D-Ile-Leu)	9761.39	9565.76	10183.6	2057.38	2163.19	2539.23	9836.93	2253.27	0.229062	-2.12619	8.30633e-06	1.32978	down	--
neg_4668	Streptomycin	83.7532	104.512	68.6754	14.3753	21.8248	14.1899	85.6469	16.7967	0.196115	-2.35023	0.0175204	1.26897	down	--
neg_4673	triglyceride palmitate	97.2668	78.5848	100.008	12.3367	14.9825	24.765	91.9531	17.3614	0.188807	-2.40502	0.00192264	1.30427	down	--
neg_4686	N-Eicosapentaenoyl Phenylalanine	1216.89	1209.02	967.165	3.45495	2.91203	14.7002	1131.02	7.02238	0.00620888	-7.33145	0.00519574	1.3138	down	--
neg_4687	DG(12:0/20:4(6E,8Z,11Z,14Z)+=O(5)/0:0)	734.696	843.707	1103.87	87.5525	222.72	344.358	894.09	218.21	0.244058	-2.0347	0.00973509	1.2504	down	--
neg_4698	LysoPE(P-16:0/0:0)	25555.7	25133.8	24704.7	12293.7	12814.8	14318.7	25131.4	13142.4	0.522948	-0.935261	0.000745568	1.32324	down	--
neg_4700	2-Hydroxyestrone	7792.49	7396.86	10066.3	3536.96	3504.15	4290.62	8418.55	3777.24	0.448681	-1.15624	0.0227008	1.25417	down	Steroid hormone biosynthesis(ko00140)
neg_4704	Cholylserine	340.925	341.66	285.255	203.58	209.073	206.162	322.613	206.272	0.639377	-0.645261	0.0241406	1.26007	down	--
neg_4705	LysoPC(20:3(8Z,11Z,14Z)/0:0)	458.841	566.2	545.246	141.175	137.922	155.995	523.429	145.031	0.277078	-1.85164	0.00625839	1.31573	down	--
neg_4714	LysoPC(18:1(9Z)/0:0)	63585	76554	70651.8	12209.1	12365.8	14846.6	70263.6	13140.5	0.187017	-2.41876	0.0029611	1.32227	down	--
neg_4721	1-(2-Azabicyclo[2.2.2]octan-2-yl)-2-[2-(3,5-dimethylphenyl)-3-[(2S)-1-(2-pyridin-2-ylethylamino)propan-2-yl]-1H-indol-5-yl]-2-methylpropan-1-one	1223.11	1429.28	1214.83	226.977	227.987	305.74	1289.07	253.568	0.196706	-2.34589	0.00184358	1.31861	down	--
neg_4722	Cholylcitrulline	161.154	194.111	129.48	15.3394	5.62133	10.2585	161.581	10.4064	0.0644035	-3.95672	0.0133662	1.28898	down	--
neg_4723	Indinavir	1115.09	1330.53	1119.09	196.594	188.98	251.449	1188.24	212.341	0.178703	-2.48437	0.00319185	1.31744	down	Bile secretion(ko04976)
neg_4726	Gamma-linolenyl carnitine	683.64	669.845	630.441	228.133	247.029	284.045	661.308	253.069	0.382679	-1.38579	5.83939e-05	1.32168	down	--
neg_4728	epsilon-(Hexanoyl)lysine	678.691	674.538	677.631	210.804	218.745	267.676	676.953	232.408	0.343315	-1.54239	0.00152534	1.32771	down	--
neg_4730	Thebaine	36470.6	35638.3	42196.3	7847.35	8619.52	11289.1	38101.7	9251.98	0.242823	-2.04202	0.00118041	1.3181	down	--
neg_4732	Chenodeoxycholylthreonine	465.718	466.664	427.362	239.459	241.218	284.544	453.248	255.074	0.562768	-0.829388	0.000587757	1.30456	down	--
neg_4733	Apramycin	76.8625	56.3673	59.9934	27.6674	23.209	23.7428	64.4077	24.873	0.386181	-1.37265	0.0204294	1.25634	down	Neomycin, kanamycin and gentamicin biosynthesis(ko00524)
neg_4734	Hydrodolasetron	274.697	271.879	269.474	17.3025	28.0663	46.1207	272.017	30.4965	0.112113	-3.15698	0.000885255	1.32825	down	--
neg_4743	Chenodeoxycholylvaline	185.6	211.075	194.878	68.6833	87.9499	96.3498	197.184	84.3276	0.427659	-1.22547	0.000545362	1.30994	down	--
neg_4746	p-Coumaroylagmatine	11088.5	11037.3	13535.3	4113.54	4117.16	5783.91	11887	4671.54	0.392994	-1.34742	0.00312611	1.28994	down	Arginine and proline metabolism(ko00330)
neg_4751	Pefloxacin	113.93	123.206	119.293	19.9616	20.8042	63.1554	118.81	34.6404	0.291562	-1.77813	0.0242375	1.26346	down	--
neg_4754	1-Oleoyl Lysophosphatidic Acid (sodium salt)	2826.04	2615.18	2503.13	496.85	551.575	650.387	2648.12	566.271	0.213839	-2.2254	0.00037583	1.32217	down	--
neg_4759	LysoPC(20:2(11Z,14Z)/0:0)	51.1878	62.5266	46.6411	5.30076	3.6103	4.16981	53.4518	4.36029	0.0815742	-3.61574	0.00856456	1.30619	down	--
neg_4760	Dihydroouabain	100.336	134.911	73.353	8.12616	5.03604	15.1187	102.867	9.42697	0.0916427	-3.44784	0.0315335	1.23931	down	--
neg_4761	Hexadecatrienoic acid	70.699	82.1623	68.8848	30.0239	22.6927	33.4942	73.9154	28.7369	0.388782	-1.36297	0.00132368	1.29784	down	--
neg_4766	1-Piperidinyloxy, 4-(((dodecyloxy)hydroxyphosphinyl)oxy)-2,2,6,6-tetramethyl-	556.039	600.127	488.863	223.774	202.749	232.961	548.343	219.828	0.400895	-1.3187	0.00632087	1.30187	down	--
neg_4767	Cytochalasin Ppho	128.237	131.166	128.003	20.3954	13.6832	26.1975	129.136	20.092	0.155589	-2.68419	0.000511188	1.32849	down	--
neg_4769	Chenodeoxycholyl-L-dopa	76.5536	91.63	51.5186	5.23894	9.99368	5.47997	73.2341	6.9042	0.0942758	-3.40697	0.0279576	1.2494	down	--
neg_4774	LysoPC(16:0/0:0)	112.074	110.025	98.8241	11.8677	13.6045	17.8169	106.974	14.4297	0.13489	-2.89015	0.000461818	1.32309	down	Choline metabolism in cancer(ko05231);;Glycerophospholipid metabolism(ko00564)
neg_4775	Bardoxolone	726.838	776.304	642.736	205.556	186.935	237.978	715.293	210.156	0.293805	-1.76707	0.00245328	1.31166	down	--
neg_4780	4alpha-carboxy-ergosta-7,24(241)-dien-3beta-ol	13189.3	13084.1	12748.8	6355.14	6383.49	7377.61	13007.4	6705.41	0.515507	-0.955935	0.000898292	1.32252	down	--
neg_4784	(5Z)-7-[(1R,2R,3R,5S)-3,5-Dihydroxy-2-[(1E,3S,5Z)-3-hydroxyocta-1,5-dien-1-yl]cyclopentyl]hept-5-enoylcarnitine	744.26	705.166	632.137	486.55	486.965	522.812	693.854	498.776	0.718848	-0.476241	0.0177191	1.24527	down	--
neg_4785	Digoxigenin monodigitoxoside	5566.23	5656.91	4966.41	2303.73	2247.87	2597.19	5396.52	2382.93	0.441568	-1.17929	0.00123136	1.31208	down	--
neg_4794	Nummularine B	158.75	192.577	126.657	4.86993	2.07883	6.14554	159.328	4.36477	0.0273949	-5.18995	0.0144665	1.29033	down	--
neg_4799	N-Linoleoyl Methionine	96.8746	89.327	89.1571	30.04	28.0412	40.6376	91.7862	32.9062	0.35851	-1.47992	0.000532113	1.31364	down	--
neg_4800	PA(8:0/18:3(10,12,15)-OH(9))	1070.82	988.778	1064.09	222.634	231.338	282.239	1041.23	245.403	0.235686	-2.08506	3.78176e-05	1.32678	down	--
neg_4801	Methyl 6-[(3S,6S,9S,12R)-3-butan-2-yl-6-[(1-methoxyindol-3-yl)methyl]-2,5,8,11-tetraoxo-1,4,7,10-tetrazabicyclo[10.4.0]hexadecan-9-yl]hexanoate	292.879	266.684	311.378	71.8545	55.8471	76.875	290.314	68.1922	0.234891	-2.08993	0.00071033	1.32105	down	--
neg_4805	LysoPE(0:0/20:2(11Z,14Z))	1263.86	1267.67	1231.88	245.216	354.017	379.176	1254.47	326.136	0.259979	-1.94353	0.00102102	1.32595	down	--
neg_4808	Peiminine	1156.8	1121.27	1166	666.091	725.497	751.37	1148.02	714.319	0.622216	-0.684512	0.000548087	1.32092	down	--
neg_4809	Glycolipids	555.896	497.114	449.027	112.947	108.073	137.408	500.679	119.476	0.238628	-2.06716	0.00384115	1.30816	down	--
neg_4810	Phenethyl isoamyl ether	263.221	238.297	228.188	113.33	91.2699	129.614	243.235	111.405	0.458011	-1.12654	0.000997513	1.2934	down	--
neg_4824	LysoPE(22:2(13Z,16Z)/0:0)	106.321	124.954	87.5845	2.68024	7.94287	3.52199	106.287	4.71504	0.0443615	-4.49455	0.00981365	1.29931	down	--
neg_4829	Fluoroprobe	517.249	502.335	681.876	80.6877	107.89	179.537	567.153	122.705	0.216352	-2.20855	0.00641696	1.28501	down	--
neg_4833	Vertilmicin	288.26	302.702	284.721	91.7353	87.1055	91.6499	291.894	90.1636	0.308891	-1.69483	0.00033134	1.32898	down	--
neg_4835	Benzoyl-fvr-pna	1500.77	1528.48	1431.81	404.115	431.274	558.745	1487.02	464.711	0.312512	-1.67801	0.000200433	1.32347	down	--
neg_4846	Emindole SB	1506.14	1510.33	1315.61	882.515	945.148	1120.83	1444.03	982.832	0.680619	-0.555081	0.00885292	1.22663	down	--
neg_4849	(9Z,12Z,15Z)-3-Hydroxyoctadecatrienoylcarnitine	164.871	148.679	173.535	117.917	100.34	137.185	162.362	118.481	0.729732	-0.454562	0.0329227	1.15234	down	--
neg_4851	Cholylmethionine	190.268	234.268	168.069	7.00648	14.879	24.8361	197.535	15.5738	0.078841	-3.66491	0.00783488	1.29944	down	--
neg_4854	PGPC	1015.79	901.538	887.149	14.6268	15.7978	42.4376	934.826	24.2874	0.0259806	-5.26642	0.00129682	1.32312	down	--
neg_4862	Scyphostatin	66.7893	67.6988	57.7875	15.4821	15.9469	7.98303	64.0919	13.1374	0.204977	-2.28647	0.000297789	1.31056	down	--
neg_4867	PG(16:0/0:0)[U]	85.2966	69.8686	80.166	12.2733	30.4326	44.2794	78.4437	28.9951	0.36963	-1.43585	0.018572	1.23004	down	--
neg_4874	LysoPE(0:0/18:1(11Z))	68.3485	54.9118	55.3697	12.9902	13.6301	20.5098	59.5433	15.71	0.263842	-1.92225	0.00279267	1.2932	down	--
neg_4877	Arlacel A	233.409	231.823	191.315	133.213	99.5116	129.923	218.849	120.883	0.552356	-0.856331	0.00588562	1.24773	down	--
neg_4881	13'-Carboxy-gamma-tocotrienol	100.037	90.1113	80.9329	4.60133	15.868	16.1609	90.3603	12.2101	0.135127	-2.88762	0.000587013	1.3087	down	--
neg_4882	Amphibine H	415.669	443.736	374.711	79.2236	57.9896	98.9204	411.372	78.7112	0.191338	-2.3858	0.000487505	1.31723	down	--
neg_4883	1-Phenylheptane	93.5051	101.964	79.4123	16.2015	18.2505	23.6062	91.627	19.3527	0.211212	-2.24324	0.00438135	1.30546	down	--
neg_4887	N-Oleoylglycine	44.5655	41.6827	56.4972	17.9623	18.4759	26.9571	47.5818	21.1317	0.444114	-1.171	0.0119139	1.24101	down	--
neg_4891	D-Urobilinogen	656.75	642.663	791.074	147.481	142.007	230.338	696.829	173.275	0.248663	-2.00774	0.00169349	1.30733	down	Porphyrin and chlorophyll metabolism(ko00860)
neg_4896	(Z)-3-Nonen-1-ol	83.0845	80.9914	67.5224	13.2807	15.6051	21.3335	77.1994	16.7398	0.216838	-2.20531	0.00178183	1.30706	down	--
neg_4899	3-Hydroxy-11Z-octadecenoylcarnitine	59.8694	42.0691	41.2906	20.1716	22.5653	33.0223	47.743	25.2531	0.528938	-0.91883	0.0441761	1.10971	down	--
neg_4900	1-Octadecanoyl-sn-glycero-3-phosphoethanolamine	19915.7	21189.2	19155.3	4860.98	5623.56	6242.34	20086.7	5575.63	0.277578	-1.84904	9.27352e-05	1.32486	down	Ferroptosis(ko04216)
neg_4901	LysoPC(17:0/0:0)	326.701	268.079	295.686	84.2564	93.0529	100.616	296.822	92.6416	0.312112	-1.67987	0.00424359	1.30894	down	Glycerophospholipid metabolism(ko00564);;Choline metabolism in cancer(ko05231)
neg_4902	Corchorosol A	499.274	476.679	430.285	185.881	167.147	223.111	468.746	192.046	0.409702	-1.28735	0.000560024	1.305	down	--
neg_4903	(2S)-2-[[2-[(2S,3S)-2-[[(2R)-2-Amino-3-mercaptopropyl]amino]-3-methylpentoxy]-1-oxo-3-phenylpropyl]amino]-4-methylsulfonylbutanoic acid propan-2-yl ester	1510.96	1579.84	1322.19	325.317	349.86	424.132	1470.99	366.436	0.249108	-2.00516	0.00186911	1.31476	down	--
neg_4914	Dobutamine	2179.57	2158.69	2232.06	470.812	484.77	612.922	2190.11	522.834	0.238725	-2.06658	8.13241e-05	1.32975	down	--
neg_4930	Pikromycin	1145.79	1254.28	1085.42	443.725	442.216	478.59	1161.83	454.843	0.391489	-1.35296	0.00326739	1.31721	down	--
neg_4933	1-heptadecanoyl-sn-glycero-3-phosphocholine	12334.7	12666.2	12267.1	3608.53	3210.15	4726.48	12422.7	3848.39	0.309787	-1.69065	0.00156511	1.32423	down	--
neg_4934	1-Stearoyl-sn-glycerol 3-phosphocholine	54770.5	61121.9	56196.3	16406	14689.8	21788.3	57362.9	17628	0.307307	-1.70225	0.000170467	1.31959	down	--
neg_4935	Estrone	2140.46	2308.94	2386.72	630.715	612.825	882.732	2278.7	708.757	0.311035	-1.68485	0.000192481	1.32142	down	Prolactin signaling pathway(ko04917);;Ovarian steroidogenesis(ko04913);;Steroid hormone biosynthesis(ko00140);;Bile secretion(ko04976)
neg_4937	PC(2:0/PGE2)	1064.06	1225.01	999.04	244.694	207.51	374.375	1096.04	275.526	0.251384	-1.99203	0.000880796	1.30479	down	--
neg_4939	Deoxycholylcitrulline	113.258	104.253	109.372	15.3737	18.9329	22.5406	108.961	18.9491	0.173907	-2.52361	1.72541e-05	1.32697	down	--
neg_4944	5-O-beta-D-Mycaminosyltylactone	113.951	129.54	84.8178	4.95727	9.71293	15.9904	109.436	10.2202	0.0933897	-3.42059	0.0131069	1.28146	down	--
neg_4946	Manzamine A	512.543	491.941	512.137	154.312	147.388	226.402	505.54	176.034	0.34821	-1.52197	0.00366691	1.31605	down	--
neg_4952	Gymnodimine	578.7	656.053	521.667	102.099	129.738	156.715	585.473	129.517	0.221218	-2.17646	0.00291449	1.30864	down	--
neg_4953	N-Linoleoyl GABA	85.3106	85.3907	93.367	34.3362	48.0253	66.1376	88.0228	49.4997	0.562351	-0.830458	0.0436072	1.19978	down	--
neg_4968	LysoPE(P-18:0/0:0)	11907.6	13922.8	12482.4	7892.64	9660.89	10324.8	12771	9292.78	0.727648	-0.458686	0.0222599	1.17901	down	--
neg_4969	7-[(1R,2R,3R)-3-Hydroxy-2-[(1E,3S)-3-Hydroxyoct-1-en-1-yl]-5-oxocyclopentyl]heptanoylcarnitine	307.706	370.438	302.133	158.131	192.281	242.067	326.759	197.493	0.604399	-0.726427	0.0172545	1.19254	down	--
neg_4978	1-[1-(1-Benzothiophen-2-yl)cyclohexyl]piperidine	2311.26	2407.59	2517.46	590.514	574.737	780.794	2412.1	648.682	0.268928	-1.89471	4.1756e-05	1.32717	down	--
neg_4980	LysoPA(0:0/18:0)	470.528	446.209	528.725	227.363	231.554	257.771	481.821	238.896	0.495819	-1.01211	0.00471715	1.30514	down	--
neg_5006	3-Hydroxy-10'-apo-b,y-carotenal	723.89	756.629	787.565	349.601	343.859	375.252	756.028	356.237	0.471196	-1.0856	0.000290954	1.3272	down	--
neg_5009	Gly-Pro-Arg-Pro-Lys	254.868	289.714	232.054	22.8265	27.5791	34.6233	258.879	28.3429	0.109483	-3.19122	0.00395998	1.31609	down	--
neg_5018	Furanogermenone	1399.07	1410.15	1494.14	457.277	471.926	676.638	1434.45	535.28	0.37316	-1.42213	0.00218517	1.31551	down	--
neg_5022	LysoPE(0:0/22:0)	138.059	215.327	118.891	38.92	23.7938	67.3023	157.425	43.3387	0.275297	-1.86094	0.0443444	1.16176	down	--
neg_5023	Phenylalanyllysine	9407.35	9573.22	10215.7	2683.22	2735.5	3491.17	9732.08	2969.96	0.305173	-1.7123	4.79504e-05	1.32646	down	--
neg_5027	1-O-Octadecyl-sn-glyceryl-3-phosphorylcholine	194.2	249.005	208.668	96.1799	99.2567	120.677	217.291	105.371	0.484931	-1.04415	0.00998964	1.27163	down	Ether lipid metabolism(ko00565)
neg_5032	2-hydroxyhexadecanoic acid	590.3	674.185	594.692	524.935	489.74	512.314	619.726	508.996	0.821325	-0.283975	0.0420387	1.18061	down	--
neg_5060	25-Cinnamoyl-vulgaroside	314.761	349.863	320.4	52.4956	60.4102	79.3727	328.341	64.0928	0.195202	-2.35696	7.61014e-05	1.32577	down	--
neg_5093	(4Z,7Z,10Z,13Z,16Z,19Z)-4,7,10,13,1 6,19-Docosahexaenoic acid	1328.76	1252.37	1268.3	885.825	724.18	868.665	1283.14	826.223	0.643907	-0.635077	0.00507224	1.28998	down	--
neg_5110	Valnemulin	5399.81	6306.83	5834.05	1833.95	1992.67	2164.78	5846.89	1997.13	0.341572	-1.54974	0.00192236	1.32055	down	--
neg_5128	Glycohyocholate	4102.71	4149.82	3597.59	1564.59	1536.28	1729.53	3950.04	1610.13	0.407624	-1.29469	0.00274019	1.31181	down	--
neg_57	Phosphonoacetate	281.854	344.715	288.008	541.924	489.21	393.571	304.859	474.902	1.55778	0.639488	0.0420159	1.16408	up	Phosphonate and phosphinate metabolism(ko00440)
neg_683	alpha-AMINO-3-HYDROXY-5-METHYL-4-ISOXAZOLEPROPIONIC ACID	21.8892	28.1376	28.1475	10.5572	6.24566	17.7484	26.0581	11.5171	0.441978	-1.17795	0.0288906	1.18058	down	--
neg_772	Maleamate	26.6268	30.6558	23.1743	10.3823	7.72215	18.8214	26.819	12.3086	0.458952	-1.12358	0.0286133	1.16871	down	Nicotinate and nicotinamide metabolism(ko00760)
neg_774	gamma-Amino-gamma-cyanobutanoate	1402.99	1727.69	1674.47	1150.16	1018.32	1176.62	1601.72	1115.03	0.696147	-0.522536	0.024053	1.22028	down	--
neg_776	L-Aspartic acid	991.206	1219.19	1186.7	560.079	525.006	632.394	1132.36	572.493	0.505574	-0.984007	0.00729545	1.29005	down	beta-Alanine metabolism(ko00410);;Alanine, aspartate and glutamate metabolism(ko00250);;Pantothenate and CoA biosynthesis(ko00770);;Glycine, serine and threonine metabolism(ko00260);;Aminoacyl-tRNA biosynthesis(ko00970);;Central carbon metabolism in cancer(ko05230);;Monobactam biosynthesis(ko00261);;Lysine biosynthesis(ko00300);;Histidine metabolism(ko00340);;ABC transporters(ko02010);;Cysteine a…
neg_779	D-Glutamine	5407.67	6608.42	6218.26	4248.5	3915.36	4430.8	6078.12	4198.22	0.690711	-0.533846	0.0207429	1.24129	down	GABAergic synapse(ko04727);;Central carbon metabolism in cancer(ko05230);;Aminoacyl-tRNA biosynthesis(ko00970);;D-Glutamine and D-glutamate metabolism(ko00471);;Proximal tubule bicarbonate reclamation(ko04964);;Pyrimidine metabolism(ko00240);;Glutamatergic synapse(ko04724);;Alanine, aspartate and glutamate metabolism(ko00250);;Nitrogen metabolism(ko00910);;Glyoxylate and dicarboxylate metabolism(…
neg_789	Phosphodimethylethanolamine	891.299	1081.67	800.36	601.219	524.906	722.402	924.442	616.176	0.666538	-0.585241	0.0440233	1.11481	down	Glycerophospholipid metabolism(ko00564)
neg_803	Glyceraldehyde phosphate	185.609	184.113	174.595	442.932	421.521	324.608	181.439	396.354	2.1845	1.1273	0.0266171	1.26483	up	--
neg_821	Furapyrimidone	264.957	354.218	325.868	120.779	87.2361	29.061	315.014	79.0254	0.250863	-1.99503	0.00328264	1.27079	down	--
neg_824	D-Glucose 6-phosphate	22.7909	33.6257	26.4489	12.2741	6.00888	6.71376	27.6218	8.33223	0.301654	-1.72903	0.0108018	1.24368	down	Prolactin signaling pathway(ko04917);;Starch and sucrose metabolism(ko00500);;Insulin resistance(ko04931);;Insulin secretion(ko04911);;Carbohydrate digestion and absorption(ko04973);;Inositol phosphate metabolism(ko00562);;Neomycin, kanamycin and gentamicin biosynthesis(ko00524);;Central carbon metabolism in cancer(ko05230);;Thyroid hormone synthesis(ko04918)
neg_844	6-[2,3-Dihydroxy-1-(hydroxymethyl)propyl]-1,2-dihydro-7-hydroxy-9-methoxy-cyclopenta[c][1]benzopyran-3,4-dione	25.9917	30.7368	29.4209	11.9856	12.9881	19.4693	28.7165	14.8143	0.515883	-0.954884	0.0118135	1.24696	down	Metabolism of xenobiotics by cytochrome P450(ko00980)
neg_870	Cyclovariegatin	130.25	152.57	168.005	5.57853	2.55826e-07	7.16186	150.275	4.2468	0.0282602	-5.14508	0.00430552	1.32038	down	--
neg_883	L(-)-Carnitine hydrochloride	686.186	685.165	651.02	150.285	131.77	209.874	674.124	163.976	0.243244	-2.03953	0.000358887	1.32398	down	--
neg_884	6-Phosphogluconic acid	158.991	225.41	189.007	108.006	115.122	141.601	191.136	121.576	0.636071	-0.65274	0.0483192	1.14032	down	--
neg_887	4-Bis(2-hydroxyethyl)amino-L-phenylalanine	34.9462	40.4469	42.4381	17.0924	15.872	18.1271	39.2771	17.0305	0.4336	-1.20556	0.00638581	1.30912	down	--
neg_895	Phosphate	2665.13	2751.6	2866.86	3617.18	3587.99	3474.87	2761.2	3560.01	1.2893	0.366589	0.000596416	1.30661	up	Parkinson disease(ko05012);;ABC transporters(ko02010);;Mineral absorption(ko04978);;Oxidative phosphorylation(ko00190);;Parathyroid hormone synthesis, secretion and action(ko04928)
neg_896	E-Phenylitaconyl-CoA	26.9139	27.312	30.8468	2.55826e-07	2.55826e-07	12.0419	28.3576	4.01398	0.141549	-2.82063	0.018737	1.26418	down	--
neg_898	(S)-3-Hydroxyhexadecanoyl-CoA	111.982	140.778	100.824	23.7005	16.4716	24.081	117.861	21.4177	0.18172	-2.46021	0.0121513	1.29021	down	Fatty acid elongation(ko00062);;Fatty acid degradation(ko00071);;Fatty acid metabolism(ko01212)
neg_899	Methylphosphate	49.5971	57.5398	45.2381	36.2889	30.8775	26.4423	50.7917	31.2029	0.614331	-0.702912	0.014501	1.20037	down	--
neg_900	L-1-Pyrroline-3-hydroxy-5-carboxylate	3573.06	4035.37	3812.63	3350.1	3041.53	3412.06	3807.02	3267.9	0.858387	-0.2203	0.0386352	1.12453	down	Arginine and proline metabolism(ko00330)
neg_905	(3S)-3,6-Diaminohexanoate	80.532	84.7043	106.038	154.163	139.368	175.829	90.4249	156.453	1.7302	0.790939	0.0091735	1.22746	up	Lysine degradation(ko00310)
neg_906	N-Carbamylglutamate	71.3826	83.8932	83.1463	21.7964	18.1858	22.1707	79.474	20.7176	0.260684	-1.93962	0.00244804	1.32136	down	Histidine metabolism(ko00340)
neg_908	D-Gluconic acid	1164.88	1029.34	1230.76	1376.62	1304.88	1499.31	1141.66	1393.6	1.22068	0.287686	0.0374122	1.11011	up	Carbon metabolism(ko01200);;Pentose phosphate pathway(ko00030)
neg_915	Arabinosylhypoxanthine	48.996	60.497	48.9314	15.377	12.7231	21.8218	52.8081	16.6406	0.315115	-1.66605	0.0023562	1.29089	down	--
neg_917	4-Aminophenyl 1-thio-β-D-glucuronide	471.577	451.009	414.288	188.129	175.434	271.782	445.625	211.781	0.475246	-1.07325	0.0057967	1.27531	down	--
neg_920	M1G-dR	269.305	219.646	222.786	122.701	144.007	145.95	237.246	137.553	0.579789	-0.786399	0.0130136	1.24726	down	--
neg_921	Glucose aspartate	521.148	503.989	470.212	228.057	285.799	263.494	498.449	259.117	0.519845	-0.943845	0.000474767	1.30549	down	--
neg_928	Cytidine-5'-diphosphocholine	68.2181	52.7705	60.074	42.5686	35.3185	43.4099	60.3542	40.4323	0.669917	-0.577945	0.0272693	1.17498	down	--
neg_933	(2R)-2-{(1R)-2-Oxo-1-[(2-thienylacetyl)amino]ethyl}-5,6-dihydro-2H-1,3-thiazine-4-carboxylic acid	98.9234	118.978	88.1569	33.7228	46.6164	36.3633	102.019	38.9008	0.381308	-1.39097	0.0101569	1.26936	down	--
neg_934	5-O-Caffeoylshikimic acid	78.9986	116.978	100.512	2.55826e-07	2.55826e-07	15.9068	98.8294	5.30227	0.0536508	-4.22026	0.005307	1.29412	down	--
neg_935	p-Coumaroyl vitisin A	344.859	407.728	477.906	126.697	142.573	134.799	410.164	134.69	0.32838	-1.60656	0.0177701	1.28956	down	--
neg_943	CDP-4-dehydro-6-deoxy-D-glucose	73.2037	83.9406	62.5003	4.54755	5.11419	2.97195	73.2149	4.21123	0.0575188	-4.11982	0.00744991	1.30801	down	Amino sugar and nucleotide sugar metabolism(ko00520)
neg_948	D-Mannose	66.0476	68.6713	75.6435	116.616	111.164	126.456	70.1208	118.079	1.68393	0.751834	0.0017107	1.29466	up	ABC transporters(ko02010);;Fructose and mannose metabolism(ko00051);;C-type lectin receptor signaling pathway(ko04625);;Galactose metabolism(ko00052);;Amino sugar and nucleotide sugar metabolism(ko00520);;Lysosome(ko04142)
neg_949	D-Glycerate 2-phosphate	617.717	419.558	417.919	1030.54	1158.89	1273.02	485.065	1154.15	2.37937	1.25058	0.00229339	1.28198	up	Pentose phosphate pathway(ko00030);;Glyoxylate and dicarboxylate metabolism(ko00630);;Biosynthesis of amino acids(ko01230);;Glucagon signaling pathway(ko04922);;Glycerolipid metabolism(ko00561);;Carbon metabolism(ko01200);;Glycolysis / Gluconeogenesis(ko00010);;Glycine, serine and threonine metabolism(ko00260);;Central carbon metabolism in cancer(ko05230)
neg_951	D-Glucuronic acid	25.2767	25.409	21.9506	15.9706	14.8536	16.6359	24.2121	15.8201	0.653394	-0.613975	0.00818612	1.27108	down	Ascorbate and aldarate metabolism(ko00053)
neg_953	L-Glutamic acid 5-phosphate	128.075	122.882	110.65	184.792	171.827	169.537	120.536	175.385	1.45505	0.541067	0.00148768	1.2964	up	--
neg_958	2-Amino-4,5-dihydroxy-6-oxo-7-(phosphooxy)heptanoate	181.829	211.546	185.054	163.211	144.102	126.638	192.809	144.65	0.750225	-0.414605	0.0277361	1.14592	down	--
neg_967	Sucrose 6'-phosphate	837.436	985.28	953.431	309.27	307.515	387.164	925.383	334.65	0.361634	-1.4674	0.00104354	1.31581	down	Starch and sucrose metabolism(ko00500)
neg_971	Scutellarein 7-glucuronide	38.9355	45.2053	14.1082	122.571	165.552	132.438	32.7497	140.187	4.28056	2.0978	0.00356815	1.27804	up	--
neg_977	dTDP-D-glucose	117.406	111.244	134.015	85.9519	85.4494	81.9386	120.888	84.4467	0.69855	-0.517564	0.0296036	1.24956	down	Polyketide sugar unit biosynthesis(ko00523)
neg_978	URIDINE-5'-DIPHOSPHOGLUCOSE, DISODIUM SALT	524.921	573.663	552.849	1092.74	1189.24	1284.65	550.478	1188.88	2.15972	1.11084	0.00506005	1.30716	up	--
neg_982	Uridine 5'-diphospho-N-acetylgalactosamine disodium salt	86418	95827.9	113855	33982.1	42928.1	46560.1	98700.2	41156.7	0.416987	-1.26192	0.00893457	1.28095	down	--
neg_985	Uridine diphosphate-N-acetylglucosamine	287.493	309.817	300.806	40.543	41.4946	77.473	299.372	53.1702	0.177606	-2.49325	0.000343971	1.32514	down	--
neg_994	Maclurin 3-C-(2'',3'',6''-trigalloylglucoside)	88.097	70.9496	107.12	20.5765	21.3495	30.8175	88.7222	24.2478	0.273301	-1.87144	0.0178757	1.26477	down	--
neg_997	1-(5'-Phosphoribosyl)-5-amino-4-(N-succinocarboxamide)-imidazole	104.051	107.521	156.524	2.81408e-06	7.30353	54.088	122.699	20.4638	0.166781	-2.58397	0.0129841	1.21611	down	Purine metabolism(ko00230)
